# Supplementary material for: Integrating spatial transcriptomics and single‐cell RNA‐seq dissects immune microenvironment in fatty liver regeneration
Source: Clin Transl Med. 2025 Jun 13;15(6):e70365. doi: 10.1002/ctm2.70365 (PMC12166122; doi:10.1002/ctm2.70365)
Supplement: Supplementary file 2 — Supporting File 2: ctm270365‐sup‐0002‐TableS1.xlsx [file CTM2-15-e70365-s001.xlsx]

## Sheet: Sheet1
Table S1 | Markers used for cell major types identification in atlas construction
T cell	NK	B cell	Endothelial cell	Hepatic stellate cell	Hepatocyte	Neutrophil	Macrophage	Kuppfer cell	Biliary epithelial cell	pDC	cDC	Monocytes
Cd3d	Ncr1	Cd19	Pecam1	Dcn	Alb	Csf3r	Cd68	Clec4f	Krt19	Siglech	Itgax	Cd14
Cd3e	Klrd1	Cd79a	Flt1	Col1a2	Apoa1	Ly6g	Cd74	Vsig4	Krt7	Bst2	Cd74	Vcan
Cd3g	Nkg7	Cd79b	Cldn5	Pdgfra	Apoc3	Stfa2l1		Cd163	Sox9
		Vpreb3	Dpp4	Mmp2	Mup3			Spic	Hnf1b
					Pck1
					Hpd
