# Supplementary material for: Integrating spatial transcriptomics and single‐cell RNA‐seq dissects immune microenvironment in fatty liver regeneration
Source: Clin Transl Med. 2025 Jun 13;15(6):e70365. doi: 10.1002/ctm2.70365 (PMC12166122; doi:10.1002/ctm2.70365)
Supplement: Supplementary file 3 — Supporting File 3: ctm270365‐sup‐0003‐TableS2.xlsx [file CTM2-15-e70365-s002.xlsx]

## Sheet: Summary
Table S3. Zonation identification clustered by spatial molecular niches
Table S3a. Signature genes expressed in molecular niches using 10X Visum spatial data
Table S3b. Signature genes in Zone 1
Table S3c. Signature genes in Zone 2
Table S3d. Signature genes in Zone 3

## Sheet: Table S3a
Table S3a | Signature genes expressed in molecular niches using 10X Visum spatial data
cluster	gene	avg_log2FC	p_val	p_val_adj	pct.1	pct.2
Niche 1	Cyp2e1	1.00215	0	0	0.983	0.967
Niche 1	Mup17	0.938371	0	0	0.79	0.722
Niche 1	Mup9	0.899417	1.38148e-232	2.22681e-228	0.653	0.527
Niche 1	Fitm1	0.819908	0	0	0.658	0.466
Niche 1	Oat	0.75505	0	0	0.977	0.925
Niche 1	Cyp2c29	0.747804	0	0	0.828	0.649
Niche 1	Aldh3a2	0.739851	0	0	0.796	0.658
Niche 1	Rgn	0.732082	0	0	0.955	0.926
Niche 1	Acaa1b	0.691447	1.35492e-159	2.184e-155	0.963	0.957
Niche 1	Elovl3	0.647771	0	0	0.771	0.673
Niche 1	Gm13775	0.647309	5.94551e-108	9.58357e-104	0.306	0.205
Niche 1	Cyp2a5	0.623045	0	0	0.699	0.511
Niche 1	Cyp4a14	0.611889	1.37737e-147	2.22018e-143	0.848	0.783
Niche 1	Cyp4a10	0.604782	8.03343e-177	1.29491e-172	0.79	0.706
Niche 1	Mup7	0.576436	4.92015e-45	7.93079e-41	0.801	0.792
Niche 1	Cyp2c67	0.562638	0	0	0.836	0.688
Niche 1	Cyp2c50	0.552667	1.74208e-298	2.80806e-294	0.855	0.682
Niche 1	Lhpp	0.552517	0	0	0.707	0.436
Niche 1	Car3	0.545315	1.23956e-34	1.99805e-30	0.656	0.606
Niche 1	Lect2	0.539307	0	0	0.909	0.839
Niche 1	Slco1b2	0.530616	0	0	0.958	0.934
Niche 1	Serpina7	0.50329	6.21751e-245	1.0022e-240	0.626	0.44
Niche 1	Gulo	0.500496	0	0	0.935	0.876
Niche 1	Gsta3	0.495221	3.6726e-281	5.91987e-277	0.978	0.969
Niche 1	Pon1	0.488718	2.37095e-224	3.82174e-220	0.905	0.862
Niche 1	Mup10	0.478626	3.33381e-62	5.37376e-58	0.563	0.502
Niche 1	Mup16	0.478088	1.79268e-76	2.88963e-72	0.635	0.552
Niche 1	Mup11	0.4667	6.54375e-81	1.05479e-76	0.81	0.762
Niche 1	Cyp27a1	0.465411	2.0941e-282	3.37548e-278	0.84	0.747
Niche 1	Fam25c	0.464409	2.83995e-73	4.57771e-69	0.913	0.886
Niche 1	Chpt1	0.460631	4.30652e-209	6.94168e-205	0.829	0.775
Niche 1	Ehhadh	0.457199	6.97892e-67	1.12493e-62	0.816	0.786
Niche 1	Slc22a1	0.453528	0	0	0.916	0.896
Niche 1	Gstm2	0.441727	2.29596e-263	3.70086e-259	0.851	0.714
Niche 1	Cfd	0.440252	3.31359e-181	5.34118e-177	0.179	0.072
Niche 1	Cyp2c37	0.422072	7.13874e-244	1.15069e-239	0.51	0.322
Niche 1	Cyp2c38	0.42171	0	0	0.421	0.198
Niche 1	Blvrb	0.42007	1.21533e-231	1.95898e-227	0.891	0.86
Niche 1	Mup1	0.410911	1.80839e-27	2.91494e-23	0.565	0.525
Niche 1	Acot1	0.402031	7.83429e-105	1.26281e-100	0.591	0.489
Niche 1	Mup14	0.395852	3.1923e-68	5.14567e-64	0.583	0.521
Niche 1	Akr1c6	0.389817	1.314e-181	2.11803e-177	0.984	0.98
Niche 1	Fabp1	0.389279	4.13302e-46	6.66201e-42	0.995	0.997
Niche 1	Rdh9	0.386043	1.70665e-227	2.75095e-223	0.788	0.644
Niche 1	Hsd17b10	0.378709	3.4374e-95	5.54074e-91	0.804	0.766
Niche 1	Fabp4	0.377276	1.16223e-48	1.87339e-44	0.668	0.618
Niche 1	G0s2	0.362901	1.15474e-15	1.86133e-11	0.704	0.689
Niche 1	Cyb5a	0.35268	1.5341e-95	2.47282e-91	0.984	0.986
Niche 1	Cyp3a11	0.350301	3.03537e-214	4.89271e-210	0.989	0.918
Niche 1	Rnase4	0.349917	6.15651e-210	9.92367e-206	0.993	0.991
Niche 1	Fabp2	0.349747	4.73913e-54	7.639e-50	0.825	0.806
Niche 1	Mup18	0.336928	7.25508e-111	1.16945e-106	0.455	0.335
Niche 1	Cyp4a12a	0.336726	1.26061e-145	2.03198e-141	0.628	0.499
Niche 1	Cyp2c68	0.33644	2.207e-193	3.55747e-189	0.773	0.646
Niche 1	Cyp2c54	0.336127	7.62821e-81	1.22959e-76	0.44	0.331
Niche 1	Ang	0.335654	1.33952e-158	2.15917e-154	0.979	0.974
Niche 1	Slc13a3	0.329926	3.96883e-182	6.39735e-178	0.522	0.357
Niche 1	Csad	0.324716	1.54298e-142	2.48713e-138	0.607	0.468
Niche 1	Saa2	0.319894	1.74059e-10	2.80566e-06	0.927	0.925
Niche 1	Aldh1a1	0.319205	3.6133e-200	5.82427e-196	0.983	0.985
Niche 1	Mgst1	0.313395	9.49443e-161	1.53041e-156	0.999	0.999
Niche 1	Sord	0.311482	1.93356e-201	3.11671e-197	0.97	0.969
Niche 1	Acox1	0.308725	4.47653e-212	7.21572e-208	0.98	0.983
Niche 1	1810058I24Rik	0.308297	7.7999e-111	1.25727e-106	0.858	0.849
Niche 1	Aqp9	0.307181	8.0597e-163	1.29914e-158	0.863	0.796
Niche 1	Vnn1	0.305743	9.13898e-129	1.47311e-124	0.727	0.627
Niche 1	Orm3	0.29822	2.23072e-65	3.59569e-61	0.564	0.47
Niche 1	Akr1c20	0.287645	2.11748e-99	3.41317e-95	0.7	0.631
Niche 1	Hsd3b7	0.286444	3.17993e-132	5.12573e-128	0.914	0.899
Niche 1	Nr1i3	0.274531	1.00615e-143	1.62181e-139	0.794	0.695
Niche 1	Cldn2	0.270667	7.87823e-141	1.26989e-136	0.74	0.613
Niche 1	Saa1	0.268962	1.3708e-06	0.0220959	0.979	0.971
Niche 1	Cyp4a12b	0.261424	1.57296e-123	2.53545e-119	0.423	0.292
Niche 1	Por	0.258922	1.21611e-125	1.96025e-121	0.937	0.904
Niche 1	Apoa2	0.258736	5.57777e-35	8.9908e-31	1	1
Niche 1	Hmgcl	0.254522	2.58988e-112	4.17463e-108	0.9	0.89
Niche 1	Hpd	0.252835	2.35369e-85	3.79391e-81	0.979	0.975
Niche 2	Spp1	1.80312	0	0	0.853	0.617
Niche 2	Cyp2f2	1.49869	0	0	0.986	0.781
Niche 2	Aldh1b1	1.47454	0	0	0.869	0.47
Niche 2	Hsd17b13	1.43438	0	0	0.994	0.931
Niche 2	Sds	1.37068	0	0	0.899	0.606
Niche 2	Spink1	1.12804	0	0	0.657	0.406
Niche 2	Serpina12	1.12426	0	0	0.845	0.661
Niche 2	Mup20	1.06715	0	0	1	1
Niche 2	Gls2	1.02616	0	0	0.875	0.619
Niche 2	Hal	1.02475	0	0	0.733	0.485
Niche 2	Mfge8	1.0076	0	0	0.756	0.544
Niche 2	Rida	0.990833	0	0	0.994	0.961
Niche 2	Hsd17b6	0.975119	0	0	0.812	0.446
Niche 2	Apoc2	0.938298	0	0	0.999	0.984
Niche 2	Tstd1	0.907079	0	0	0.75	0.405
Niche 2	Slpi	0.848079	1.1084e-299	1.78664e-295	0.702	0.552
Niche 2	Ly6e	0.745892	0	0	0.99	0.954
Niche 2	Pigr	0.731382	0	0	0.973	0.893
Niche 2	Mug2	0.724394	0	0	0.99	0.943
Niche 2	Amdhd1	0.719794	0	0	0.816	0.59
Niche 2	Apoa4	0.685241	3.09223e-89	4.98436e-85	0.959	0.898
Niche 2	Cdh1	0.681759	0	0	0.571	0.271
Niche 2	Ly6a	0.675815	0	0	0.702	0.481
Niche 2	Acly	0.662959	0	0	0.898	0.751
Niche 2	Gstm3	0.656746	8.77245e-08	0.00141403	0.599	0.588
Niche 2	Ftcd	0.655243	0	0	0.935	0.831
Niche 2	Ctsc	0.638288	0	0	0.896	0.718
Niche 2	Cxadr	0.634503	1.01048e-290	1.62879e-286	0.846	0.736
Niche 2	Tkfc	0.632366	0	0	0.952	0.867
Niche 2	Etnppl	0.629058	0	0	0.463	0.243
Niche 2	Cyp2a12	0.62894	0	0	0.981	0.927
Niche 2	Gldc	0.626563	0	0	0.896	0.738
Niche 2	Alb	0.621401	0	0	1	1
Niche 2	Hsd11b1	0.619233	3.76353e-216	6.06644e-212	0.961	0.884
Niche 2	F11r	0.61791	3.71789e-210	5.99287e-206	0.82	0.701
Niche 2	Mup3	0.614614	1.07266e-88	1.72902e-84	0.993	0.972
Niche 2	Clu	0.612684	0	0	1	0.999
Niche 2	Cib3	0.611931	0	0	0.412	0.182
Niche 2	Sfxn1	0.604679	0	0	0.726	0.443
Niche 2	Gstp1	0.602019	2.83281e-127	4.5662e-123	0.863	0.798
Niche 2	Aldob	0.600706	0	0	0.999	0.993
Niche 2	C9	0.600167	0	0	0.982	0.942
Niche 2	Sult1a1	0.599623	5.15003e-302	8.30133e-298	0.99	0.957
Niche 2	Aspg	0.598218	1.93148e-268	3.11335e-264	0.689	0.486
Niche 2	Selenbp2	0.597715	1.6822e-184	2.71154e-180	0.909	0.792
Niche 2	Cps1	0.596138	6.19471e-272	9.98526e-268	0.997	0.98
Niche 2	Slc3a1	0.594382	0	0	0.61	0.353
Niche 2	Arg1	0.592329	1.74651e-265	2.8152e-261	0.992	0.97
Niche 2	Mup21	0.591132	1.27383e-26	2.05329e-22	0.656	0.633
Niche 2	Fbp1	0.586948	0	0	0.994	0.978
Niche 2	Selenop	0.553778	0	0	1	0.999
Niche 2	Uroc1	0.549516	4.36272e-238	7.03227e-234	0.745	0.598
Niche 2	Atp1b1	0.545738	0	0	0.789	0.598
Niche 2	Apoa5	0.545597	3.79017e-183	6.10938e-179	0.999	0.993
Niche 2	Gc	0.544573	0	0	1	1
Niche 2	Slc25a47	0.543004	4.38683e-261	7.07114e-257	0.978	0.939
Niche 2	Lsr	0.537059	1.12062e-285	1.80632e-281	0.939	0.878
Niche 2	Serpina1c	0.536431	5.76257e-275	9.28869e-271	1	0.998
Niche 2	Tm4sf4	0.535301	0	0	0.953	0.851
Niche 2	Cd74	0.529042	1.2833e-56	2.06856e-52	0.627	0.541
Niche 2	Slc2a2	0.51641	0	0	0.85	0.672
Niche 2	Ccl9	0.515363	0	0	0.874	0.71
Niche 2	Pck1	0.506375	6.26579e-131	1.00998e-126	0.989	0.968
Niche 2	Bhmt	0.506338	2.32449e-215	3.74685e-211	0.997	0.985
Niche 2	Krt18	0.506121	7.47449e-195	1.20481e-190	0.963	0.947
Niche 2	C8a	0.50487	9.58676e-208	1.54529e-203	0.981	0.947
Niche 2	H2-Q7	0.494928	4.1582e-277	6.70261e-273	0.832	0.688
Niche 2	Ass1	0.49404	5.2078e-174	8.39446e-170	0.996	0.983
Niche 2	Serpind1	0.493473	2.29532e-216	3.69983e-212	0.98	0.939
Niche 2	Ly6d	0.491206	2.49806e-76	4.02663e-72	0.778	0.736
Niche 2	Cxcl1	0.484078	2.22535e-173	3.58704e-169	0.701	0.54
Niche 2	Tgm2	0.480031	7.70676e-132	1.24225e-127	0.886	0.834
Niche 2	Apom	0.479356	3.07103e-297	4.95019e-293	0.991	0.973
Niche 2	Apoc3	0.479228	7.88759e-299	1.2714e-294	1	0.997
Niche 2	Atp1a1	0.477743	6.18967e-265	9.97713e-261	0.972	0.916
Niche 2	Sqor	0.477441	3.37449e-288	5.43935e-284	0.805	0.633
Niche 2	Iigp1	0.477053	6.86566e-121	1.10668e-116	0.9	0.829
Niche 2	Ifitm3	0.476874	1.012e-282	1.63124e-278	0.998	0.987
Niche 2	Alcam	0.476789	2.74622e-242	4.42664e-238	0.684	0.504
Niche 2	Uox	0.476061	5.46825e-175	8.81428e-171	0.996	0.978
Niche 2	Otc	0.4742	8.66433e-188	1.3966e-183	0.931	0.845
Niche 2	Vmn2r3	0.472764	2.23761e-44	3.6068e-40	0.113	0.065
Niche 2	Rtn4	0.469817	2.92677e-232	4.71766e-228	0.863	0.741
Niche 2	Sdsl	0.469775	0	0	0.492	0.258
Niche 2	Myl12b	0.465645	4.01607e-229	6.47351e-225	0.931	0.849
Niche 2	Aox3	0.46465	1.67667e-20	2.70263e-16	0.796	0.771
Niche 2	Cfhr2	0.463467	8.82047e-250	1.42177e-245	0.991	0.964
Niche 2	Rarres2	0.462756	2.25173e-284	3.62957e-280	0.998	0.979
Niche 2	Pter	0.457326	5.95148e-214	9.5932e-210	0.785	0.64
Niche 2	Smim22	0.456349	0	0	0.519	0.281
Niche 2	Khk	0.45624	6.54858e-213	1.05557e-208	0.93	0.863
Niche 2	Cfi	0.454635	5.1168e-256	8.24777e-252	0.99	0.961
Niche 2	Bdh2	0.453508	0	0	0.444	0.202
Niche 2	Serpina1a	0.451024	9.29991e-279	1.49905e-274	0.999	0.997
Niche 2	Cd63	0.447448	5.38982e-181	8.68786e-177	0.616	0.445
Niche 2	Tnfrsf12a	0.442864	3.77329e-146	6.08216e-142	0.678	0.535
Niche 2	Sdc1	0.441214	2.09829e-128	3.38223e-124	0.964	0.916
Niche 2	Id2	0.440836	7.40559e-207	1.19371e-202	0.926	0.844
Niche 2	Serpina1e	0.439428	1.24598e-34	2.00839e-30	0.972	0.957
Niche 2	Serpina1b	0.438802	1.08708e-234	1.75227e-230	0.999	0.997
Niche 2	Itih2	0.437094	1.25316e-163	2.01997e-159	0.995	0.974
Niche 2	Abhd2	0.43617	3.07399e-112	4.95496e-108	0.736	0.632
Niche 2	Afm	0.435046	4.85101e-166	7.81935e-162	0.906	0.828
Niche 2	Gm2a	0.432349	4.64588e-139	7.48869e-135	0.795	0.703
Niche 2	Ambp	0.429564	1.2831e-140	2.06822e-136	1	0.999
Niche 2	H2-Ab1	0.420812	5.84221e-45	9.41706e-41	0.438	0.357
Niche 2	B2m	0.419755	4.62933e-233	7.46202e-229	1	0.998
Niche 2	App	0.413701	1.65884e-177	2.67389e-173	0.737	0.591
Niche 2	Gas2	0.412366	0	0	0.473	0.248
Niche 2	Myh9	0.41225	1.68807e-88	2.721e-84	0.675	0.588
Niche 2	Serpinc1	0.4051	4.63261e-138	7.4673e-134	1	0.994
Niche 2	Tmsb10	0.398491	7.46534e-141	1.20334e-136	0.861	0.757
Niche 2	Slc39a4	0.39786	3.40789e-134	5.49318e-130	0.589	0.452
Niche 2	Mmp15	0.394127	8.73621e-173	1.40819e-168	0.499	0.334
Niche 2	Sorbs2	0.392649	1.40497e-194	2.26468e-190	0.679	0.514
Niche 2	Ces3b	0.39163	8.9127e-13	1.43664e-08	0.583	0.537
Niche 2	Cfb	0.391002	3.44821e-145	5.55817e-141	0.999	0.99
Niche 2	H2-K1	0.388491	3.67086e-91	5.91707e-87	1	0.996
Niche 2	Prelp	0.388055	8.25398e-135	1.33046e-130	0.702	0.577
Niche 2	Asl	0.388039	6.16017e-50	9.92958e-46	0.914	0.881
Niche 2	Gm43305	0.387084	3.95826e-98	6.38032e-94	0.738	0.621
Niche 2	Vtn	0.386471	8.21775e-108	1.32462e-103	1	0.998
Niche 2	Cryl1	0.385999	0	0	0.375	0.154
Niche 2	Anxa5	0.384198	1.043e-150	1.68122e-146	0.925	0.864
Niche 2	Osgin1	0.382895	1.13074e-45	1.82263e-41	0.932	0.907
Niche 2	Aldh1l1	0.382706	2.74559e-37	4.42561e-33	0.984	0.964
Niche 2	Ubd	0.38248	3.14939e-29	5.0765e-25	0.277	0.219
Niche 2	Ctsl	0.38181	5.51305e-160	8.88649e-156	0.997	0.977
Niche 2	Hc	0.379622	9.31209e-77	1.50102e-72	0.99	0.968
Niche 2	Igf1	0.378368	1.86184e-203	3.0011e-199	0.989	0.968
Niche 2	Hamp	0.377531	7.59003e-96	1.22344e-91	0.989	0.963
Niche 2	B4galt5	0.374698	6.31247e-162	1.01751e-157	0.45	0.287
Niche 2	Ahsg	0.373878	3.19798e-195	5.15483e-191	1	1
Niche 2	Tagln2	0.373462	1.75375e-139	2.82687e-135	0.759	0.644
Niche 2	Fn1	0.373179	3.33761e-150	5.37989e-146	0.999	0.988
Niche 2	Gsta2	0.371899	2.78257e-88	4.48523e-84	0.357	0.242
Niche 2	Slc37a4	0.369765	5.00409e-125	8.06609e-121	0.794	0.688
Niche 2	Stat1	0.36845	2.41914e-42	3.89941e-38	0.607	0.534
Niche 2	Nat8f1	0.367232	4.12736e-86	6.65289e-82	0.917	0.866
Niche 2	Tmem176b	0.366564	3.15775e-136	5.08997e-132	0.98	0.964
Niche 2	Gstm1	0.364827	1.76719e-17	2.84853e-13	0.996	0.987
Niche 2	Ptma	0.364701	3.23785e-231	5.21909e-227	0.993	0.962
Niche 2	Azgp1	0.364388	3.82476e-147	6.16513e-143	0.996	0.987
Niche 2	Rrbp1	0.363773	1.95804e-142	3.15617e-138	0.98	0.945
Niche 2	Nrg4	0.362555	2.71246e-236	4.37221e-232	0.449	0.251
Niche 2	Man2a1	0.360795	1.07272e-87	1.72912e-83	0.881	0.821
Niche 2	Cd9	0.358955	6.29041e-131	1.01395e-126	0.697	0.57
Niche 2	Serpina1d	0.357428	2.47966e-52	3.99697e-48	0.999	0.993
Niche 2	Gas5	0.357238	9.99111e-94	1.61047e-89	0.939	0.878
Niche 2	St3gal4	0.356698	2.39332e-148	3.85779e-144	0.843	0.74
Niche 2	Nudt4	0.356036	4.2153e-166	6.79463e-162	0.935	0.867
Niche 2	Slc7a2	0.355385	9.31472e-100	1.50144e-95	0.832	0.757
Niche 2	Cbs	0.354702	1.75297e-83	2.82561e-79	0.949	0.909
Niche 2	Pglyrp2	0.352801	1.93511e-126	3.11921e-122	0.919	0.853
Niche 2	Gapdh	0.352651	7.74503e-114	1.24842e-109	0.981	0.952
Niche 2	Wfdc2	0.352285	2.32829e-241	3.75298e-237	0.46	0.257
Niche 2	Aplp2	0.351695	1.85224e-91	2.98562e-87	0.915	0.872
Niche 2	Plscr1	0.351658	8.3982e-119	1.35371e-114	0.592	0.459
Niche 2	Hpx	0.351168	1.43877e-109	2.31915e-105	1	1
Niche 2	Tff3	0.350081	5.78716e-250	9.32833e-246	0.31	0.135
Niche 2	Prdx4	0.349643	9.40308e-163	1.51568e-158	0.9	0.816
Niche 2	Cth	0.349556	1.77828e-57	2.8664e-53	0.935	0.922
Niche 2	Gjb2	0.349403	5.96246e-105	9.61089e-101	0.955	0.908
Niche 2	Slc38a3	0.34914	2.90643e-62	4.68488e-58	0.985	0.963
Niche 2	Pnpla7	0.349006	1.04025e-101	1.67678e-97	0.926	0.879
Niche 2	C2	0.348571	1.19137e-108	1.92037e-104	0.743	0.635
Niche 2	Aqp8	0.34714	3.75535e-99	6.05326e-95	0.662	0.534
Niche 2	Krt8	0.346433	6.66857e-127	1.07491e-122	0.973	0.961
Niche 2	Cyp4v3	0.345805	6.87627e-81	1.10839e-76	0.948	0.9
Niche 2	Serinc3	0.345633	1.10231e-142	1.77681e-138	0.973	0.93
Niche 2	Got1	0.345589	1.14064e-110	1.8386e-106	0.933	0.877
Niche 2	Xbp1	0.343796	4.62156e-133	7.44949e-129	0.93	0.882
Niche 2	Pygl	0.34349	8.93722e-112	1.44059e-107	0.914	0.844
Niche 2	Cd24a	0.340809	5.37618e-226	8.66586e-222	0.288	0.126
Niche 2	Tdo2	0.340227	1.77589e-52	2.86256e-48	0.99	0.965
Niche 2	Cp	0.339487	1.15251e-107	1.85773e-103	0.996	0.986
Niche 2	C3	0.339474	7.2994e-84	1.17659e-79	1	1
Niche 2	Apof	0.339428	1.05213e-122	1.69594e-118	0.996	0.981
Niche 2	G6pc	0.338887	6.61336e-23	1.06601e-18	0.69	0.667
Niche 2	Ifi27l2b	0.338585	4.07373e-92	6.56644e-88	0.697	0.601
Niche 2	Serpinf2	0.338103	6.6536e-93	1.07249e-88	0.995	0.978
Niche 2	Gpt2	0.338073	2.54061e-144	4.09521e-140	0.965	0.908
Niche 2	Paxx	0.337745	1.81204e-114	2.92082e-110	0.542	0.413
Niche 2	Agxt	0.337145	1.6725e-28	2.69591e-24	0.9	0.87
Niche 2	Atp5g1	0.33604	2.86114e-155	4.61187e-151	0.981	0.947
Niche 2	Psen2	0.335167	1.74395e-88	2.81108e-84	0.954	0.912
Niche 2	H2-Q10	0.333098	1.90741e-90	3.07455e-86	1	0.998
Niche 2	Gpi1	0.332371	7.98261e-140	1.28672e-135	0.877	0.783
Niche 2	Cd14	0.332337	3.85376e-66	6.21188e-62	0.513	0.396
Niche 2	Tpm1	0.331947	7.81574e-131	1.25982e-126	0.738	0.625
Niche 2	Tapbp	0.330531	4.66088e-33	7.51288e-29	0.784	0.753
Niche 2	Noct	0.330087	1.71384e-181	2.76253e-177	0.533	0.355
Niche 2	Gclc	0.328464	7.03833e-105	1.13451e-100	0.871	0.787
Niche 2	Eno1	0.328323	5.78673e-80	9.32763e-76	0.8	0.729
Niche 2	Slc22a7	0.328214	1.26715e-100	2.04251e-96	0.431	0.301
Niche 2	Neat1	0.3264	1.67208e-42	2.69522e-38	0.774	0.746
Niche 2	Fkbp11	0.326206	3.95049e-112	6.36779e-108	0.733	0.61
Niche 2	Thrsp	0.325573	5.09158e-76	8.20713e-72	0.635	0.496
Niche 2	Ugp2	0.325218	3.1611e-160	5.09538e-156	0.92	0.825
Niche 2	Hgfac	0.325162	5.62851e-116	9.0726e-112	0.812	0.709
Niche 2	Spcs2	0.321683	3.6714e-140	5.91793e-136	0.929	0.857
Niche 2	Myl12a	0.321599	1.88525e-128	3.03883e-124	0.918	0.837
Niche 2	Apob	0.321135	1.86185e-71	3.00112e-67	0.999	0.993
Niche 2	Lcn2	0.319703	3.39841e-51	5.4779e-47	0.879	0.88
Niche 2	AI182371	0.319377	1.88689e-55	3.04148e-51	0.951	0.909
Niche 2	Gm4788	0.31746	1.64765e-86	2.65585e-82	0.856	0.78
Niche 2	H2afz	0.316134	2.9749e-110	4.79524e-106	0.959	0.901
Niche 2	Coa3	0.313213	6.94643e-123	1.1197e-118	0.889	0.807
Niche 2	Uqcrh	0.313071	4.56637e-118	7.36053e-114	0.98	0.943
Niche 2	Rbp1	0.31259	8.56858e-145	1.38117e-140	0.793	0.668
Niche 2	Fasn	0.312223	9.8989e-48	1.5956e-43	0.867	0.822
Niche 2	Qprt	0.31142	1.88247e-107	3.03436e-103	0.917	0.856
Niche 2	C1s1	0.310444	5.41226e-112	8.72402e-108	0.959	0.898
Niche 2	Ppia	0.308957	1.41884e-93	2.28702e-89	0.99	0.966
Niche 2	Degs1	0.308554	1.25893e-110	2.02927e-106	0.832	0.74
Niche 2	C8b	0.308442	1.23648e-51	1.99309e-47	0.866	0.799
Niche 2	Itih3	0.307994	1.23833e-71	1.99607e-67	0.998	0.986
Niche 2	Slc9a3r1	0.307974	3.97794e-94	6.41204e-90	0.941	0.89
Niche 2	Serpinf1	0.3073	2.75736e-104	4.44459e-100	0.954	0.901
Niche 2	Ctnnbip1	0.306973	3.94399e-277	6.35732e-273	0.336	0.145
Niche 2	Pdia3	0.306449	4.88369e-99	7.87201e-95	0.987	0.958
Niche 2	Cyp2c23	0.305882	1.42476e-109	2.29656e-105	0.867	0.786
Niche 2	Acat3	0.305855	1.16776e-107	1.88231e-103	0.924	0.86
Niche 2	Cox7b	0.305839	2.73585e-138	4.40992e-134	0.985	0.951
Niche 2	Leap2	0.303915	1.37905e-13	2.2229e-09	0.765	0.77
Niche 2	H2-D1	0.301814	1.33836e-105	2.1573e-101	0.998	0.983
Niche 2	St3gal5	0.301696	6.56574e-133	1.05833e-128	0.911	0.827
Niche 2	F12	0.300335	2.01325e-82	3.24515e-78	0.977	0.946
Niche 2	Nudt19	0.29974	1.91924e-125	3.09362e-121	0.683	0.549
Niche 2	Cfh	0.299523	1.37182e-79	2.21124e-75	0.997	0.985
Niche 2	Rpn1	0.299025	1.14016e-84	1.83782e-80	0.89	0.836
Niche 2	Cyp39a1	0.298653	7.476e-239	1.20506e-234	0.376	0.185
Niche 2	Thoc7	0.298426	4.51207e-119	7.27301e-115	0.801	0.691
Niche 2	2410006H16Rik	0.297437	1.16538e-37	1.87848e-33	0.746	0.668
Niche 2	Txnrd1	0.296009	6.45888e-57	1.04111e-52	0.842	0.792
Niche 2	Sc5d	0.295822	2.17263e-41	3.50205e-37	0.942	0.903
Niche 2	Aadac	0.295152	4.3184e-114	6.96082e-110	0.981	0.942
Niche 2	Lasp1	0.294455	9.39968e-88	1.51514e-83	0.768	0.689
Niche 2	Stra6l	0.294411	1.01398e-101	1.63443e-97	0.752	0.649
Niche 2	F10	0.294209	2.8025e-48	4.51736e-44	0.975	0.953
Niche 2	F2	0.293662	2.67278e-83	4.30825e-79	0.999	0.991
Niche 2	Trf	0.293408	8.70981e-120	1.40394e-115	1	1
Niche 2	Gm49980	0.292806	5.92727e-129	9.55417e-125	0.917	0.817
Niche 2	Kng2	0.291792	3.35813e-97	5.41297e-93	0.969	0.929
Niche 2	Gm29966	0.291679	3.13561e-17	5.05429e-13	0.516	0.491
Niche 2	Elovl2	0.291389	5.17489e-83	8.3414e-79	0.89	0.834
Niche 2	Clint1	0.290969	1.58961e-108	2.56229e-104	0.687	0.563
Niche 2	Gckr	0.290868	9.66264e-104	1.55752e-99	0.743	0.633
Niche 2	Mdh1	0.290796	3.14389e-81	5.06764e-77	0.986	0.956
Niche 2	Psmb8	0.290154	9.80331e-98	1.58019e-93	0.686	0.571
Niche 2	Rhoc	0.289196	2.36634e-103	3.8143e-99	0.621	0.496
Niche 2	Suclg1	0.289096	4.22859e-97	6.81606e-93	0.941	0.887
Niche 2	Slc25a3	0.28908	1.5799e-111	2.54664e-107	0.971	0.924
Niche 2	Serpinb6b	0.288798	3.08598e-138	4.97429e-134	0.312	0.175
Niche 2	Btf3	0.288677	6.69798e-106	1.07965e-101	0.95	0.892
Niche 2	Cox5a	0.288552	2.07121e-120	3.33859e-116	0.988	0.958
Niche 2	Eppk1	0.287655	1.69662e-119	2.73478e-115	0.44	0.301
Niche 2	Slc6a13	0.287166	4.8456e-83	7.81062e-79	0.923	0.873
Niche 2	Paics	0.287147	5.74274e-101	9.25673e-97	0.89	0.805
Niche 2	Atp5a1	0.287081	3.47051e-75	5.59412e-71	0.995	0.978
Niche 2	Retsat	0.286809	4.36985e-39	7.04376e-35	0.855	0.811
Niche 2	H2-Aa	0.286562	3.1228e-32	5.03364e-28	0.389	0.321
Niche 2	Atp5mpl	0.286504	3.2442e-108	5.22933e-104	0.986	0.955
Niche 2	H2-Eb1	0.285548	3.89278e-40	6.27478e-36	0.349	0.272
Niche 2	Atp5o	0.284622	4.66503e-126	7.51957e-122	0.987	0.952
Niche 2	Ndufc2	0.284563	1.28373e-118	2.06924e-114	0.927	0.848
Niche 2	Nudt7	0.284124	5.25528e-16	8.47099e-12	0.922	0.886
Niche 2	Ddx5	0.283844	1.71813e-85	2.76946e-81	0.97	0.939
Niche 2	Itih5	0.283233	1.45974e-151	2.35295e-147	0.318	0.174
Niche 2	9530068E07Rik	0.283154	3.07768e-84	4.96091e-80	0.815	0.733
Niche 2	Canx	0.28281	2.30907e-70	3.72199e-66	0.982	0.963
Niche 2	Cyp2c70	0.282792	9.7663e-70	1.57423e-65	0.951	0.914
Niche 2	Ivns1abp	0.282095	5.23513e-125	8.4385e-121	0.83	0.722
Niche 2	Ifi27	0.281906	2.05724e-108	3.31607e-104	0.886	0.797
Niche 2	Bmyc	0.281652	1.09005e-160	1.75706e-156	0.379	0.221
Niche 2	Pdia6	0.281452	4.87562e-101	7.85902e-97	0.982	0.949
Niche 2	Laptm4a	0.28106	1.2207e-95	1.96765e-91	0.929	0.879
Niche 2	Cpn2	0.280709	5.97219e-66	9.62658e-62	0.886	0.833
Niche 2	Atp5g3	0.280052	7.68981e-75	1.23952e-70	0.995	0.977
Niche 2	Tomm20	0.279866	2.44097e-103	3.9346e-99	0.871	0.788
Niche 2	Ces2e	0.278971	1.23586e-82	1.99208e-78	0.938	0.891
Niche 2	Cers2	0.277358	6.62268e-84	1.06751e-79	0.957	0.911
Niche 2	Plxnb1	0.276995	7.66779e-101	1.23597e-96	0.54	0.41
Niche 2	Ugt2b38	0.276395	1.17346e-130	1.89151e-126	0.171	0.073
Niche 2	Tars	0.275485	9.02623e-81	1.45494e-76	0.773	0.691
Niche 2	Sdc2	0.275201	7.11548e-88	1.14694e-83	0.814	0.734
Niche 2	Tpt1	0.275067	4.33096e-77	6.98107e-73	0.999	0.994
Niche 2	Proz	0.274731	7.24816e-64	1.16833e-59	0.948	0.9
Niche 2	Gng12	0.274653	4.69327e-107	7.56509e-103	0.744	0.63
Niche 2	Calu	0.274604	5.77266e-84	9.30495e-80	0.844	0.776
Niche 2	Smlr1	0.274246	3.51484e-69	5.66558e-65	0.782	0.7
Niche 2	Ndufb5	0.273832	3.61724e-99	5.83063e-95	0.942	0.876
Niche 2	Zap70	0.273824	6.77386e-83	1.09188e-78	0.67	0.573
Niche 2	Gng5	0.273637	2.99963e-57	4.83511e-53	0.957	0.91
Niche 2	Cnn3	0.272854	1.93867e-105	3.12494e-101	0.783	0.682
Niche 2	Dsg2	0.272732	3.091e-95	4.98238e-91	0.486	0.361
Niche 2	Cox7a2	0.272096	1.69261e-88	2.72831e-84	0.982	0.954
Niche 2	Kng1	0.271834	6.13963e-95	9.89647e-91	0.999	0.994
Niche 2	Rack1	0.271818	3.62461e-96	5.8425e-92	0.991	0.975
Niche 2	Apon	0.271459	5.96981e-42	9.62273e-38	0.983	0.96
Niche 2	Iyd	0.271209	2.06643e-79	3.33087e-75	0.681	0.588
Niche 2	Id1	0.271185	8.07973e-98	1.30237e-93	0.493	0.366
Niche 2	Ghitm	0.27117	2.07093e-93	3.33814e-89	0.973	0.923
Niche 2	Ndufa1	0.27027	1.3114e-95	2.11385e-91	0.948	0.888
Niche 2	Smoc1	0.270193	1.73435e-92	2.79561e-88	0.594	0.476
Niche 2	Ctnnb1	0.269857	6.78756e-86	1.09409e-81	0.899	0.84
Niche 2	Hes6	0.269681	5.05903e-40	8.15465e-36	0.59	0.512
Niche 2	Anxa4	0.269548	1.64952e-104	2.65886e-100	0.637	0.513
Niche 2	Apoa1	0.269052	2.72668e-54	4.39513e-50	1	1
Niche 2	Avpi1	0.269032	6.23201e-77	1.00454e-72	0.798	0.725
Niche 2	Rhou	0.268507	1.0287e-84	1.65816e-80	0.75	0.658
Niche 2	Uqcrfs1	0.267638	1.20508e-84	1.94248e-80	0.97	0.925
Niche 2	Plpp2	0.267409	4.65713e-108	7.50683e-104	0.632	0.496
Niche 2	Odc1	0.26721	1.19914e-77	1.93289e-73	0.701	0.61
Niche 2	Cadm1	0.267052	1.97349e-123	3.18106e-119	0.417	0.274
Niche 2	Rbm3	0.266424	2.40586e-65	3.87801e-61	0.664	0.579
Niche 2	Nid1	0.266369	3.70558e-101	5.97303e-97	0.392	0.263
Niche 2	Slc26a1	0.266162	2.36298e-73	3.80889e-69	0.777	0.7
Niche 2	Fndc4	0.265911	1.54383e-106	2.4885e-102	0.619	0.49
Niche 2	Dbi	0.265888	1.09892e-88	1.77134e-84	0.999	0.994
Niche 2	Slc41a2	0.26587	1.02854e-75	1.6579e-71	0.677	0.581
Niche 2	Tmem86b	0.265807	8.62191e-72	1.38977e-67	0.73	0.643
Niche 2	Cebpa	0.265384	1.19069e-50	1.91927e-46	0.799	0.744
Niche 2	Lamp1	0.265371	6.85974e-101	1.10572e-96	0.996	0.972
Niche 2	Bhlhe40	0.265256	1.34553e-85	2.16886e-81	0.628	0.517
Niche 2	Gcnt2	0.264999	2.46915e-151	3.98002e-147	0.362	0.211
Niche 2	St6gal1	0.264566	3.74464e-100	6.03598e-96	0.754	0.616
Niche 2	F7	0.26423	6.46831e-52	1.04263e-47	0.735	0.66
Niche 2	H3f3b	0.264016	1.27173e-117	2.04991e-113	0.983	0.938
Niche 2	Asgr2	0.264003	6.02863e-58	9.71754e-54	0.857	0.806
Niche 2	Hnrnpa2b1	0.263836	1.56895e-109	2.52899e-105	0.978	0.941
Niche 2	Farp1	0.263747	4.93544e-125	7.95544e-121	0.439	0.293
Niche 2	Atp5f1	0.26364	1.3364e-85	2.15414e-81	0.984	0.948
Niche 2	Prg4	0.263557	1.80105e-86	2.90312e-82	0.752	0.648
Niche 2	Ddost	0.263138	7.96336e-90	1.28361e-85	0.884	0.819
Niche 2	Herpud1	0.263123	3.4802e-55	5.60973e-51	0.944	0.884
Niche 2	Naca	0.262889	5.28905e-80	8.52542e-76	0.972	0.929
Niche 2	Ak4	0.262766	1.16918e-152	1.8846e-148	0.392	0.235
Niche 2	Pzp	0.262675	4.12706e-93	6.65241e-89	1	0.997
Niche 2	Calm2	0.262481	1.90833e-110	3.07603e-106	0.919	0.849
Niche 2	Myl6	0.261754	5.64099e-131	9.09271e-127	0.996	0.98
Niche 2	Tmem141	0.261691	2.12413e-100	3.42388e-96	0.586	0.46
Niche 2	Fgfr2	0.261529	9.60935e-132	1.54893e-127	0.368	0.225
Niche 2	Uqcrb	0.260799	3.13709e-76	5.05668e-72	0.949	0.893
Niche 2	Hhex	0.260787	1.87136e-85	3.01645e-81	0.709	0.601
Niche 2	Cald1	0.26054	6.08791e-83	9.81311e-79	0.905	0.855
Niche 2	Cdc42	0.260531	3.70902e-102	5.97856e-98	0.934	0.876
Niche 2	Tmem147	0.259912	3.14897e-92	5.07582e-88	0.939	0.888
Niche 2	Mup12	0.259896	0.00016258	1	0.589	0.58
Niche 2	Etnk1	0.259705	1.71171e-93	2.7591e-89	0.558	0.438
Niche 2	Mpeg1	0.259339	2.74353e-50	4.4223e-46	0.773	0.696
Niche 2	Rpn2	0.259298	3.21826e-59	5.18752e-55	0.949	0.924
Niche 2	Arsg	0.259213	7.15229e-104	1.15288e-99	0.417	0.287
Niche 2	S100a11	0.259128	1.12566e-78	1.81445e-74	0.695	0.582
Niche 2	Psmb10	0.258945	3.73983e-55	6.02823e-51	0.63	0.543
Niche 2	Igfbp4	0.25883	6.21682e-45	1.00209e-40	0.998	0.989
Niche 2	Hspa9	0.258496	1.41497e-71	2.28079e-67	0.979	0.949
Niche 2	Hopx	0.258315	7.75141e-62	1.24945e-57	0.704	0.62
Niche 2	Eef1a1	0.258232	1.16045e-75	1.87053e-71	1	0.999
Niche 2	Fga	0.258168	5.07684e-77	8.18337e-73	1	0.998
Niche 2	Erp44	0.257817	2.20298e-102	3.55099e-98	0.772	0.665
Niche 2	C8g	0.257797	2.13862e-56	3.44724e-52	0.988	0.967
Niche 2	Cox6c	0.25766	2.63264e-88	4.24355e-84	0.994	0.978
Niche 2	Dpyd	0.257562	2.86495e-41	4.618e-37	0.838	0.792
Niche 2	Ppp1r14b	0.257258	1.48221e-73	2.38918e-69	0.779	0.696
Niche 2	Hes1	0.256457	3.51899e-99	5.67227e-95	0.389	0.262
Niche 2	Gsta4	0.256143	1.93237e-84	3.11478e-80	0.647	0.525
Niche 2	Sec61b	0.256142	1.83258e-74	2.95393e-70	0.958	0.91
Niche 2	Sppl2a	0.256083	4.05506e-52	6.53635e-48	0.776	0.715
Niche 2	Actb	0.255983	1.27902e-41	2.06165e-37	0.996	0.993
Niche 2	Bst2	0.255602	2.20804e-79	3.55914e-75	0.973	0.926
Niche 2	Hnrnpk	0.255186	9.7858e-93	1.57737e-88	0.949	0.899
Niche 2	Fxyd1	0.254567	4.39623e-89	7.08628e-85	0.965	0.919
Niche 2	Vmp1	0.253987	3.54812e-88	5.71921e-84	0.913	0.852
Niche 2	Kifc3	0.253718	3.64946e-134	5.88257e-130	0.361	0.219
Niche 2	Ier2	0.253558	6.29823e-69	1.01521e-64	0.634	0.53
Niche 2	Ndufa4	0.253292	9.13889e-99	1.4731e-94	0.996	0.983
Niche 2	Tmprss6	0.253212	2.39996e-56	3.8685e-52	0.967	0.928
Niche 2	Plg	0.252989	2.79873e-44	4.51128e-40	0.998	0.99
Niche 2	Scarb1	0.25292	4.73606e-71	7.63405e-67	0.854	0.793
Niche 2	H3f3a	0.252661	9.69222e-88	1.56229e-83	0.969	0.927
Niche 2	Gpt	0.252626	2.05205e-19	3.30769e-15	0.885	0.874
Niche 2	Sparc	0.252484	1.80435e-63	2.90844e-59	0.821	0.772
Niche 2	Dhcr7	0.252445	1.0831e-48	1.74586e-44	0.706	0.636
Niche 2	Ndufa5	0.252201	1.29183e-81	2.08229e-77	0.905	0.827
Niche 2	Pla1a	0.251943	1.4267e-77	2.2997e-73	0.565	0.453
Niche 2	Ostc	0.251697	8.7469e-81	1.40991e-76	0.858	0.778
Niche 2	Copz1	0.251418	1.53306e-68	2.47114e-64	0.918	0.87
Niche 2	Kynu	0.251283	5.6637e-64	9.12931e-60	0.732	0.649
Niche 2	Hmgcr	0.250805	1.20707e-47	1.94567e-43	0.556	0.474
Niche 2	Eny2	0.250731	1.72208e-98	2.77582e-94	0.906	0.83
Niche 2	Furin	0.250518	3.34163e-84	5.38637e-80	0.833	0.757
Niche 2	Hnrnpa3	0.250507	3.02945e-91	4.88317e-87	0.898	0.832
Niche 2	Car14	0.25016	8.58015e-75	1.38303e-70	0.394	0.286
Niche 3	Apcs	0.543314	4.44144e-126	7.15916e-122	0.966	0.937
Niche 3	Igfbp2	0.532537	8.02515e-303	1.29357e-298	0.971	0.909
Niche 3	Mt1	0.529687	4.66774e-165	7.52393e-161	0.994	0.981
Niche 3	Hamp	0.502225	2.49378e-137	4.01973e-133	0.982	0.965
Niche 3	Igfbp1	0.476716	2.69926e-56	4.35094e-52	0.871	0.799
Niche 3	Mt2	0.443722	1.29058e-118	2.08028e-114	0.938	0.881
Niche 3	Enho	0.433755	2.02582e-195	3.26542e-191	0.812	0.657
Niche 3	Serpina3n	0.428748	1.16822e-131	1.88306e-127	0.982	0.96
Niche 3	Cps1	0.424649	1.95078e-205	3.14445e-201	0.996	0.981
Niche 3	Arg1	0.418841	3.19353e-256	5.14765e-252	0.993	0.97
Niche 3	Serpina1e	0.411121	1.04256e-142	1.68051e-138	0.979	0.956
Niche 3	Saa2	0.389595	2.44245e-72	3.93698e-68	0.934	0.924
Niche 3	Fgg	0.385484	9.41183e-162	1.51709e-157	0.999	0.997
Niche 3	Ctsl	0.381654	8.76946e-162	1.41355e-157	0.993	0.978
Niche 3	Saa1	0.378428	5.36459e-71	8.64718e-67	0.969	0.974
Niche 3	Fga	0.376618	7.03813e-160	1.13448e-155	0.999	0.998
Niche 3	Itih3	0.362649	2.99544e-102	4.82835e-98	0.995	0.987
Niche 3	Orm1	0.356562	4.17691e-94	6.73275e-90	0.998	1
Niche 3	Fgb	0.351764	1.10763e-143	1.78539e-139	0.999	0.999
Niche 3	Atf5	0.348886	2.65074e-116	4.27273e-112	0.893	0.811
Niche 3	Fgf21	0.347633	1.27923e-40	2.06199e-36	0.335	0.256
Niche 3	Hpx	0.343443	3.71995e-90	5.99619e-86	0.999	1
Niche 3	Lcn2	0.342065	1.03289e-62	1.66491e-58	0.898	0.875
Niche 3	Cfh	0.33834	4.27248e-115	6.88682e-111	0.993	0.986
Niche 3	Asl	0.335041	1.1251e-58	1.81355e-54	0.925	0.879
Niche 3	C9	0.333746	1.08076e-170	1.74207e-166	0.982	0.943
Niche 3	Wfdc21	0.333372	7.08879e-145	1.14264e-140	0.998	0.99
Niche 3	Cxcl1	0.331043	9.71543e-93	1.56603e-88	0.671	0.55
Niche 3	Fgl1	0.322989	1.71791e-102	2.76909e-98	0.982	0.965
Niche 3	Ahsg	0.320159	4.96893e-172	8.00942e-168	1	1
Niche 3	Serpina3m	0.319695	2.20501e-111	3.55426e-107	0.968	0.929
Niche 3	Hp	0.313165	1.8745e-74	3.02151e-70	1	1
Niche 3	Ang	0.304338	3.82866e-126	6.17142e-122	0.991	0.972
Niche 3	Itih4	0.302615	1.07106e-99	1.72645e-95	0.997	0.996
Niche 3	Apoa4	0.298772	5.70954e-73	9.2032e-69	0.94	0.903
Niche 3	Orm2	0.296696	8.04484e-36	1.29675e-31	0.888	0.871
Niche 3	Kng1	0.289283	1.6103e-105	2.59564e-101	0.998	0.995
Niche 3	Cp	0.286432	1.86898e-75	3.01261e-71	0.994	0.986
Niche 3	Pzp	0.286201	3.15656e-128	5.08806e-124	0.998	0.997
Niche 3	Pck1	0.279277	4.40515e-103	7.10066e-99	0.988	0.969
Niche 3	Lrg1	0.278388	1.8289e-74	2.948e-70	0.997	0.995
Niche 3	Rnase4	0.276854	1.08338e-105	1.7463e-101	0.997	0.991
Niche 3	Apon	0.276361	1.21713e-91	1.96189e-87	0.985	0.96
Niche 3	Lbp	0.276012	1.06651e-64	1.71911e-60	0.883	0.816
Niche 3	Serpina10	0.274388	1.01516e-98	1.63634e-94	0.954	0.91
Niche 3	Gm43305	0.272152	3.35917e-46	5.41465e-42	0.71	0.63
Niche 3	Mat1a	0.267301	9.02945e-54	1.45546e-49	0.991	0.976
Niche 3	Trf	0.263958	1.54743e-83	2.4943e-79	1	1
Niche 3	Rdh16f2	0.263926	5.17663e-109	8.34421e-105	0.87	0.766
Niche 3	Ifitm2	0.263319	2.71353e-83	4.37395e-79	0.982	0.964
Niche 3	Serpinf2	0.26298	6.2836e-106	1.01285e-101	0.992	0.979
Niche 3	Slc25a47	0.262088	7.3517e-104	1.18502e-99	0.976	0.94
Niche 3	Sdc1	0.2615	9.50279e-80	1.53175e-75	0.962	0.918
Niche 3	Cd302	0.257468	6.90448e-95	1.11293e-90	0.989	0.967
Niche 3	Qsox1	0.256446	3.87277e-64	6.24252e-60	0.969	0.948
Niche 3	Creld2	0.255882	3.94271e-70	6.35526e-66	0.815	0.714
Niche 3	Cpb2	0.252125	9.07022e-90	1.46203e-85	0.986	0.962
Niche 3	Apoa5	0.252122	4.28101e-99	6.90056e-95	0.998	0.993
Niche 3	Tat	0.251376	7.07735e-93	1.1408e-88	0.982	0.956
Niche 4	Ccl6	1.17553	0	0	0.891	0.652
Niche 4	Wfdc17	1.16945	0	0	0.956	0.856
Niche 4	Marco	1.15043	1.02888e-177	1.65846e-173	0.864	0.756
Niche 4	Cd5l	1.13699	0	0	0.965	0.852
Niche 4	Lyz2	1.12934	5.09953e-301	8.21993e-297	0.964	0.844
Niche 4	Tmsb4x	1.08922	0	0	0.997	0.983
Niche 4	Tyrobp	0.961014	0	0	0.916	0.748
Niche 4	C1qc	0.953368	0	0	0.943	0.787
Niche 4	C1qb	0.936941	0	0	0.969	0.851
Niche 4	Clec4f	0.898302	0	0	0.908	0.693
Niche 4	C1qa	0.869487	0	0	0.939	0.784
Niche 4	Fcer1g	0.847759	0	0	0.847	0.612
Niche 4	Cxcl13	0.838088	5.77664e-56	9.31136e-52	0.38	0.264
Niche 4	Vsig4	0.813515	0	0	0.796	0.528
Niche 4	Ctss	0.813158	7.51497e-289	1.21134e-284	0.846	0.589
Niche 4	Lgmn	0.79352	3.37582e-246	5.44148e-242	0.929	0.832
Niche 4	Fcna	0.787253	7.06314e-246	1.13851e-241	0.863	0.668
Niche 4	Csf1r	0.728029	1.92761e-276	3.10712e-272	0.783	0.51
Niche 4	Ctsc	0.726991	3.19876e-212	5.15609e-208	0.898	0.741
Niche 4	Hmox1	0.726933	1.65707e-205	2.67103e-201	0.712	0.471
Niche 4	Sdc3	0.724184	2.82432e-251	4.55252e-247	0.799	0.556
Niche 4	Ifi30	0.715121	1.40021e-256	2.25699e-252	0.826	0.609
Niche 4	Gngt2	0.688773	5.44127e-244	8.77078e-240	0.777	0.536
Niche 4	Lgals3	0.676117	1.16413e-180	1.87647e-176	0.628	0.382
Niche 4	Ctsb	0.670479	3.0138e-230	4.85795e-226	0.996	0.989
Niche 4	Cyba	0.663106	8.28094e-211	1.3348e-206	0.78	0.548
Niche 4	Cfp	0.639622	2.08614e-201	3.36265e-197	0.724	0.488
Niche 4	Laptm5	0.606685	3.0347e-134	4.89163e-130	0.632	0.424
Niche 4	Slc40a1	0.589342	2.2033e-177	3.55151e-173	0.815	0.648
Niche 4	Cd52	0.587788	4.56437e-183	7.35731e-179	0.713	0.473
Niche 4	Mpeg1	0.579715	1.09057e-146	1.75789e-142	0.85	0.699
Niche 4	Folr2	0.563419	2.17261e-201	3.50204e-197	0.611	0.353
Niche 4	Pltp	0.561852	4.05547e-140	6.537e-136	0.696	0.492
Niche 4	Adgre1	0.561323	9.35219e-186	1.50748e-181	0.598	0.351
Niche 4	Ifi27l2a	0.540048	9.02717e-135	1.45509e-130	0.853	0.719
Niche 4	Cybb	0.523311	1.00818e-127	1.62508e-123	0.533	0.325
Niche 4	Aif1	0.52207	2.82273e-174	4.54995e-170	0.615	0.367
Niche 4	Psap	0.521144	6.81894e-125	1.09914e-120	0.993	0.981
Niche 4	Sirpa	0.517263	2.32234e-129	3.74338e-125	0.576	0.369
Niche 4	Timd4	0.513252	3.774e-178	6.0833e-174	0.519	0.278
Niche 4	Ctla2b	0.51006	5.5681e-149	8.97522e-145	0.475	0.26
Niche 4	Rac2	0.494415	2.82474e-167	4.5532e-163	0.547	0.31
Niche 4	Cd163	0.488776	3.72262e-131	6.0005e-127	0.444	0.245
Niche 4	Ctsd	0.488313	5.79962e-102	9.34841e-98	0.979	0.967
Niche 4	Actb	0.48693	1.67649e-82	2.70234e-78	0.997	0.993
Niche 4	Plac8	0.48502	1.18219e-95	1.90558e-91	0.637	0.466
Niche 4	Cd68	0.48262	5.85605e-185	9.43937e-181	0.539	0.288
Niche 4	Arpc1b	0.47753	3.25946e-119	5.25392e-115	0.892	0.784
Niche 4	Vcam1	0.477273	3.93983e-141	6.35062e-137	0.586	0.368
Niche 4	Itgal	0.468266	6.16202e-141	9.93256e-137	0.506	0.291
Niche 4	Sh3bgrl3	0.466062	1.05992e-122	1.70848e-118	0.706	0.522
Niche 4	Apoa4	0.458924	9.83593e-34	1.58545e-29	0.945	0.907
Niche 4	Itgb2	0.451092	5.15301e-138	8.30614e-134	0.446	0.241
Niche 4	Sat1	0.448609	5.28128e-104	8.51289e-100	0.893	0.793
Niche 4	Cd44	0.447504	4.21214e-146	6.78955e-142	0.503	0.279
Niche 4	Fcgr4	0.447292	2.11188e-138	3.40413e-134	0.49	0.275
Niche 4	Msr1	0.446959	1.25406e-127	2.02142e-123	0.485	0.284
Niche 4	Pkm	0.442203	4.81178e-101	7.75611e-97	0.68	0.498
Niche 4	Il18bp	0.439322	1.46753e-129	2.36552e-125	0.646	0.437
Niche 4	Ly6e	0.436129	6.61785e-130	1.06673e-125	0.984	0.96
Niche 4	Lst1	0.429802	2.89403e-114	4.66488e-110	0.5	0.304
Niche 4	Actg1	0.426285	3.072e-83	4.95176e-79	0.988	0.969
Niche 4	Cd74	0.423698	3.13485e-37	5.05307e-33	0.656	0.55
Niche 4	Sdcbp	0.421442	1.22989e-102	1.98246e-98	0.769	0.617
Niche 4	Ucp2	0.420412	1.64472e-91	2.65112e-87	0.724	0.569
Niche 4	Npc2	0.41794	4.35977e-105	7.02752e-101	0.906	0.808
Niche 4	Marcks	0.415098	2.45218e-96	3.95267e-92	0.604	0.422
Niche 4	Smpdl3a	0.410313	6.63894e-105	1.07013e-100	0.722	0.559
Niche 4	Tmsb10	0.405742	1.06837e-57	1.7221e-53	0.871	0.77
Niche 4	Clec4n	0.405246	2.39786e-155	3.86512e-151	0.402	0.191
Niche 4	Arhgdib	0.405135	1.06512e-102	1.71687e-98	0.559	0.37
Niche 4	Crip1	0.402345	3.09814e-105	4.99388e-101	0.736	0.568
Niche 4	Lpl	0.402073	2.73984e-58	4.41635e-54	0.55	0.409
Niche 4	Srgn	0.401863	1.40574e-72	2.26591e-68	0.557	0.399
Niche 4	Rap1b	0.40045	6.22588e-92	1.00355e-87	0.794	0.671
Niche 4	Grn	0.399702	2.1695e-79	3.49702e-75	0.974	0.944
Niche 4	Alox5ap	0.398427	4.30084e-114	6.93252e-110	0.414	0.229
Niche 4	S100a9	0.397558	1.02989e-23	1.66008e-19	0.433	0.349
Niche 4	Cotl1	0.389541	3.5697e-81	5.75399e-77	0.498	0.336
Niche 4	Fabp7	0.388351	1.97899e-148	3.18993e-144	0.384	0.183
Niche 4	Cstb	0.386932	7.51439e-67	1.21124e-62	0.924	0.845
Niche 4	Cd38	0.38661	9.75565e-95	1.57251e-90	0.539	0.361
Niche 4	Adgre5	0.384941	3.27639e-123	5.28121e-119	0.535	0.326
Niche 4	Clec1b	0.384768	1.05709e-129	1.70392e-125	0.523	0.313
Niche 4	AW112010	0.384246	3.83871e-88	6.18761e-84	0.972	0.935
Niche 4	Ly6d	0.384021	1.05718e-32	1.70406e-28	0.812	0.738
Niche 4	Cfl1	0.38331	5.98393e-96	9.6455e-92	0.97	0.926
Niche 4	Fcgr3	0.374599	1.54464e-133	2.4898e-129	0.423	0.221
Niche 4	Unc93b1	0.371205	2.56303e-87	4.13134e-83	0.601	0.427
Niche 4	Lcp1	0.370058	4.0782e-66	6.57366e-62	0.608	0.464
Niche 4	Hck	0.366452	2.39394e-113	3.85879e-109	0.411	0.225
Niche 4	Clic1	0.364715	2.66142e-97	4.28995e-93	0.69	0.513
Niche 4	Lcn2	0.363261	8.04157e-37	1.29622e-32	0.89	0.879
Niche 4	Cd300c2	0.362749	7.33584e-141	1.18246e-136	0.409	0.204
Niche 4	Serpinb6a	0.360844	1.15945e-80	1.86892e-76	0.682	0.524
Niche 4	Pld4	0.353962	8.43546e-98	1.35971e-93	0.429	0.252
Niche 4	Cd14	0.353026	3.33968e-34	5.38322e-30	0.528	0.41
Niche 4	Gmfg	0.349326	1.29933e-101	2.0944e-97	0.542	0.354
Niche 4	S100a8	0.348714	4.36275e-23	7.03232e-19	0.394	0.313
Niche 4	Apoc2	0.348524	1.33772e-62	2.15627e-58	0.993	0.987
Niche 4	Ptgs1	0.348254	1.20167e-91	1.93697e-87	0.494	0.32
Niche 4	Ly86	0.348002	1.99192e-113	3.21078e-109	0.397	0.211
Niche 4	Actr3	0.345599	6.4089e-64	1.03305e-59	0.719	0.603
Niche 4	Lilrb4a	0.345025	6.3949e-123	1.03079e-118	0.355	0.172
Niche 4	Spi1	0.344469	2.59087e-123	4.17623e-119	0.408	0.215
Niche 4	Hamp	0.340918	1.72687e-39	2.78355e-35	0.984	0.967
Niche 4	H2-Aa	0.340437	2.85235e-21	4.5977e-17	0.411	0.329
Niche 4	Atp1b3	0.338508	4.15741e-63	6.70133e-59	0.639	0.509
Niche 4	Axl	0.337569	3.01213e-94	4.85526e-90	0.499	0.314
Niche 4	Mrc1	0.337549	9.18719e-78	1.48088e-73	0.559	0.398
Niche 4	Irf7	0.337135	1.04767e-97	1.68874e-93	0.626	0.437
Niche 4	H2-Ab1	0.336018	3.04689e-14	4.91129e-10	0.439	0.368
Niche 4	Pla2g7	0.334115	3.21513e-108	5.18246e-104	0.301	0.142
Niche 4	Arpc5	0.333165	1.74762e-73	2.81698e-69	0.875	0.795
Niche 4	Plvap	0.33255	2.87444e-52	4.63331e-48	0.744	0.636
Niche 4	Mt1	0.33101	4.34764e-53	7.00795e-49	0.994	0.982
Niche 4	Cd53	0.329016	4.27113e-115	6.88464e-111	0.373	0.191
Niche 4	Pfn1	0.327439	1.16912e-81	1.88451e-77	0.971	0.931
Niche 4	H2-D1	0.322111	8.84034e-76	1.42497e-71	0.994	0.985
Niche 4	Msn	0.319915	1.08506e-68	1.749e-64	0.514	0.359
Niche 4	Hcls1	0.319833	1.05968e-82	1.7081e-78	0.376	0.219
Niche 4	Ifitm3	0.319653	5.46224e-73	8.80459e-69	0.994	0.989
Niche 4	Coro1a	0.318264	5.2489e-53	8.4607e-49	0.337	0.214
Niche 4	Ifitm2	0.317509	1.58295e-53	2.55156e-49	0.983	0.966
Niche 4	Pirb	0.317027	7.10398e-88	1.14509e-83	0.335	0.181
Niche 4	Hsd17b13	0.316073	4.64753e-95	7.49135e-91	0.984	0.94
Niche 4	Ifngr1	0.314921	2.98321e-69	4.80864e-65	0.635	0.476
Niche 4	Cd300ld	0.313877	3.61692e-114	5.83012e-110	0.361	0.185
Niche 4	Acp5	0.312832	2.80868e-62	4.52731e-58	0.908	0.846
Niche 4	Ms4a6c	0.311389	1.16912e-83	1.8845e-79	0.292	0.152
Niche 4	Snx5	0.311019	8.52306e-65	1.37383e-60	0.686	0.552
Niche 4	Adgre4	0.310417	6.64532e-97	1.07116e-92	0.335	0.176
Niche 4	Csf2rb	0.309794	8.73009e-78	1.4072e-73	0.439	0.282
Niche 4	Ckb	0.308302	4.48816e-74	7.23447e-70	0.527	0.362
Niche 4	Id3	0.30794	2.09008e-59	3.36899e-55	0.906	0.829
Niche 4	BC005537	0.307647	2.31739e-59	3.7354e-55	0.886	0.823
Niche 4	Tuba1b	0.307232	1.64732e-56	2.65532e-52	0.886	0.816
Niche 4	Tmem86a	0.305655	2.72893e-96	4.39876e-92	0.398	0.223
Niche 4	Ctsz	0.304508	3.87944e-63	6.25327e-59	0.981	0.959
Niche 4	Clec12a	0.302089	1.57635e-91	2.54092e-87	0.353	0.193
Niche 4	Cxcl9	0.301146	7.33997e-06	0.118313	0.19	0.16
Niche 4	Gng5	0.29891	4.42253e-39	7.12867e-35	0.951	0.917
Niche 4	Tgfbi	0.298475	8.25853e-42	1.33119e-37	0.671	0.567
Niche 4	Hexa	0.298006	1.55849e-53	2.51213e-49	0.814	0.723
Niche 4	Nupr1	0.297669	2.32292e-25	3.74431e-21	0.292	0.208
Niche 4	Lyn	0.295875	4.46753e-65	7.20122e-61	0.465	0.318
Niche 4	Sod3	0.295858	4.34868e-49	7.00963e-45	0.615	0.494
Niche 4	Cyth4	0.29408	7.0915e-91	1.14308e-86	0.349	0.188
Niche 4	Cdc42	0.293514	1.90868e-68	3.0766e-64	0.933	0.884
Niche 4	Clta	0.293436	8.37219e-67	1.34951e-62	0.925	0.864
Niche 4	Dmpk	0.291298	4.70936e-86	7.59102e-82	0.414	0.246
Niche 4	Ccl9	0.290895	6.04439e-56	9.74295e-52	0.844	0.735
Niche 4	Mt2	0.289857	1.49031e-44	2.40223e-40	0.94	0.887
Niche 4	Ptpn18	0.289685	1.47782e-88	2.3821e-84	0.422	0.25
Niche 4	Sprr1a	0.288309	1.78239e-13	2.87304e-09	0.145	0.102
Niche 4	Dynll1	0.287279	9.39424e-31	1.51426e-26	0.855	0.801
Niche 4	Fxyd5	0.286845	3.48632e-38	5.61959e-34	0.464	0.348
Niche 4	Rhog	0.2865	2.10535e-66	3.39361e-62	0.563	0.41
Niche 4	Cxcl1	0.286328	7.72353e-41	1.24496e-36	0.681	0.564
Niche 4	Erp29	0.28573	2.15449e-52	3.47282e-48	0.83	0.749
Niche 4	Gnai2	0.285292	2.6883e-56	4.33328e-52	0.812	0.721
Niche 4	Ptma	0.284978	7.38175e-71	1.18986e-66	0.985	0.967
Niche 4	Il1rn	0.283918	5.26544e-50	8.48737e-46	0.414	0.282
Niche 4	Atp6v0c	0.282908	1.79001e-59	2.88532e-55	0.97	0.946
Niche 4	Wdr1	0.282683	1.4194e-47	2.28793e-43	0.683	0.574
Niche 4	Atp6v0e	0.282546	2.44242e-45	3.93693e-41	0.89	0.806
Niche 4	Mmp12	0.282118	8.53861e-46	1.37634e-41	0.127	0.058
Niche 4	Rhoa	0.282101	1.43159e-56	2.30758e-52	0.897	0.821
Niche 4	St3gal5	0.281795	6.95717e-60	1.12143e-55	0.909	0.839
Niche 4	Serinc3	0.281391	7.15881e-60	1.15393e-55	0.971	0.935
Niche 4	Vasp	0.280826	4.54768e-56	7.33041e-52	0.478	0.343
Niche 4	Serpina12	0.280016	1.36041e-41	2.19284e-37	0.782	0.692
Niche 4	Capza2	0.277949	5.54581e-60	8.93929e-56	0.791	0.681
Niche 4	Rab32	0.277912	7.44664e-57	1.20032e-52	0.559	0.422
Niche 4	Atpif1	0.277417	1.26784e-44	2.04363e-40	0.841	0.759
Niche 4	Lgals3bp	0.277337	4.92135e-60	7.93273e-56	0.866	0.774
Niche 4	Slc15a3	0.276438	1.8028e-74	2.90593e-70	0.329	0.187
Niche 4	Asah1	0.276288	1.13136e-45	1.82365e-41	0.667	0.553
Niche 4	Vim	0.275704	7.48646e-49	1.20674e-44	0.646	0.524
Niche 4	Tnfaip2	0.275349	7.4571e-41	1.20201e-36	0.393	0.279
Niche 4	Ncf2	0.274829	1.07516e-99	1.73305e-95	0.299	0.145
Niche 4	Aldoa	0.274584	6.34921e-45	1.02343e-40	0.84	0.765
Niche 4	Marcksl1	0.274189	2.54672e-59	4.10505e-55	0.462	0.316
Niche 4	Ostf1	0.274142	2.55104e-47	4.11202e-43	0.7	0.588
Niche 4	Pitpna	0.273797	1.25268e-51	2.01919e-47	0.715	0.604
Niche 4	Ms4a6d	0.273285	4.12252e-104	6.64509e-100	0.277	0.126
Niche 4	H3f3a	0.273038	9.63321e-69	1.55278e-64	0.975	0.932
Niche 4	Cd47	0.272466	7.63223e-50	1.23024e-45	0.827	0.745
Niche 4	Bst2	0.271942	2.30043e-52	3.70807e-48	0.97	0.933
Niche 4	Cp	0.270941	2.43363e-31	3.92276e-27	0.992	0.988
Niche 4	Cdh5	0.270863	7.35313e-65	1.18525e-60	0.481	0.329
Niche 4	Arrb2	0.269996	3.57245e-72	5.75843e-68	0.435	0.278
Niche 4	Gusb	0.269913	8.69526e-48	1.40159e-43	0.578	0.452
Niche 4	Tubb5	0.269823	1.23801e-44	1.99556e-40	0.854	0.784
Niche 4	Arpc4	0.269452	2.76874e-50	4.46293e-46	0.796	0.705
Niche 4	Ptpn1	0.269353	1.73459e-53	2.79599e-49	0.448	0.32
Niche 4	Arhgdia	0.26892	6.4362e-40	1.03745e-35	0.861	0.81
Niche 4	Dcn	0.268598	1.01727e-46	1.63973e-42	0.898	0.832
Niche 4	Ctsl	0.2685	3.02085e-37	4.86931e-33	0.99	0.98
Niche 4	Gnb1	0.268456	2.78947e-57	4.49635e-53	0.843	0.741
Niche 4	Capzb	0.268172	1.3765e-52	2.21878e-48	0.85	0.764
Niche 4	Ifitm1	0.26644	2.11897e-49	3.41556e-45	0.568	0.434
Niche 4	Nr1h3	0.266331	3.02214e-30	4.87139e-26	0.845	0.791
Niche 4	Chil3	0.265969	2.23225e-30	3.59816e-26	0.135	0.074
Niche 4	Clec4a1	0.26546	1.21837e-70	1.96389e-66	0.261	0.136
Niche 4	Ccdc12	0.26521	6.95076e-51	1.12039e-46	0.682	0.555
Niche 4	Ubd	0.264684	7.37733e-14	1.18915e-09	0.285	0.226
Niche 4	Ctsa	0.264623	1.29598e-48	2.08899e-44	0.913	0.856
Niche 4	Myl12b	0.264468	3.06945e-49	4.94765e-45	0.926	0.86
Niche 4	Tpm3	0.263864	8.47102e-47	1.36544e-42	0.769	0.671
Niche 4	Sh3glb1	0.263823	1.79928e-54	2.90026e-50	0.784	0.678
Niche 4	Ywhah	0.263272	8.96501e-51	1.44507e-46	0.829	0.723
Niche 4	Arpc2	0.26162	7.20754e-52	1.16178e-47	0.871	0.78
Niche 4	Grb2	0.260766	2.04595e-52	3.29786e-48	0.669	0.547
Niche 4	Fam49b	0.260683	9.41282e-54	1.51725e-49	0.376	0.247
Niche 4	Tagln2	0.260648	4.25154e-46	6.85306e-42	0.757	0.659
Niche 4	Rbm3	0.260431	2.67212e-33	4.30719e-29	0.678	0.589
Niche 4	Igfbp2	0.260261	1.23587e-51	1.9921e-47	0.959	0.917
Niche 4	Emilin2	0.259581	7.09848e-103	1.1442e-98	0.275	0.125
Niche 4	Flna	0.25932	3.63407e-55	5.85776e-51	0.558	0.418
Niche 4	2410006H16Rik	0.257518	8.87374e-21	1.43036e-16	0.743	0.678
Niche 4	Cst3	0.257403	5.14772e-60	8.29761e-56	0.984	0.961
Niche 4	Pilra	0.256457	9.45059e-95	1.52334e-90	0.295	0.145
Niche 4	Ccl24	0.25592	1.07497e-69	1.73274e-65	0.226	0.111
Niche 4	Ncf1	0.255692	4.55188e-77	7.33717e-73	0.301	0.162
Niche 4	Ptprc	0.255637	1.70519e-67	2.74859e-63	0.281	0.154
Niche 4	Steap4	0.254882	2.6879e-38	4.33263e-34	0.946	0.908
Niche 4	Slfn2	0.254832	3.73885e-61	6.02665e-57	0.279	0.157
Niche 4	Lamp1	0.253993	3.26209e-55	5.25817e-51	0.987	0.976
Niche 4	Slc11a1	0.25332	2.01169e-82	3.24264e-78	0.299	0.156
Niche 4	Orm1	0.252751	2.49664e-25	4.02434e-21	1	0.999
Niche 4	Grk2	0.252711	3.06173e-44	4.9352e-40	0.493	0.375
Niche 4	Txn1	0.252263	4.99295e-52	8.04813e-48	0.979	0.95
Niche 4	Lrrc25	0.252013	1.59615e-72	2.57284e-68	0.269	0.142
Niche 4	Slpi	0.251578	6.58502e-30	1.06144e-25	0.666	0.576
Niche 4	Man2b1	0.251069	3.24308e-49	5.22751e-45	0.706	0.584
Niche 4	Litaf	0.250563	6.34627e-40	1.02296e-35	0.921	0.869
Niche 4	AB124611	0.250006	5.54787e-107	8.94262e-103	0.269	0.119
Niche 5	Gm42418	0.775829	4.1293e-211	6.65602e-207	0.981	0.935
Niche 5	Lars2	0.502889	5.74025e-104	9.25271e-100	0.809	0.621
Niche 5	Malat1	0.300509	4.23769e-64	6.83073e-60	0.767	0.631
Niche 6	Glul	2.98407	0	0	1	0.803
Niche 6	Oat	2.5289	0	0	1	0.936
Niche 6	Mup17	2.25198	2.00735e-227	3.23564e-223	0.874	0.731
Niche 6	Slc1a2	2.17341	0	0	0.962	0.389
Niche 6	Cyp2a5	1.9617	0	0	0.895	0.541
Niche 6	Cyp2c37	1.69972	0	0	0.808	0.343
Niche 6	Cyp2c29	1.63468	0	0	0.902	0.687
Niche 6	Cyp2e1	1.6326	0	0	1	0.97
Niche 6	Lhpp	1.55236	0	0	0.948	0.482
Niche 6	Mup9	1.50164	3.36331e-289	5.42131e-285	0.795	0.546
Niche 6	Cyp2c50	1.35248	0	0	0.959	0.716
Niche 6	Gm13775	1.30969	8.17054e-135	1.31701e-130	0.416	0.221
Niche 6	Slc13a3	1.29551	0	0	0.849	0.37
Niche 6	Rgn	1.27899	0	0	0.996	0.93
Niche 6	Cyp1a2	1.27598	1.44827e-240	2.33447e-236	0.964	0.779
Niche 6	Gulo	1.23793	0	0	0.99	0.886
Niche 6	Fitm1	1.22766	0	0	0.822	0.499
Niche 6	Slc22a1	1.21098	0	0	0.982	0.896
Niche 6	Lect2	1.19167	0	0	0.983	0.85
Niche 6	Aldh3a2	1.16698	0	0	0.915	0.682
Niche 6	Slco1b2	1.13683	0	0	0.997	0.937
Niche 6	Elovl3	1.07077	0	0	0.876	0.688
Niche 6	Cyp2c67	1.06648	0	0	0.939	0.716
Niche 6	Gsta3	1.04294	0	0	0.998	0.97
Niche 6	Rhbg	1.04118	0	0	0.67	0.147
Niche 6	Ces2c	1.03153	0	0	0.733	0.419
Niche 6	Acaa1b	1.02803	9.40059e-199	1.51528e-194	0.994	0.955
Niche 6	Gstm2	1.02342	0	0	0.975	0.737
Niche 6	Saa3	0.978759	2.23331e-25	3.59988e-21	0.768	0.711
Niche 6	Rdh9	0.95495	0	0	0.939	0.666
Niche 6	Cyp3a11	0.954275	4.00951e-203	6.46293e-199	0.99	0.936
Niche 6	Blvrb	0.949387	0	0	0.972	0.861
Niche 6	Pon1	0.946979	3.90578e-283	6.29573e-279	0.976	0.867
Niche 6	Cyp2c54	0.930091	6.75412e-178	1.0887e-173	0.612	0.343
Niche 6	Serpina7	0.926386	0	0	0.837	0.468
Niche 6	Cyp4a10	0.911053	3.04377e-192	4.90626e-188	0.9	0.718
Niche 6	Mup11	0.907054	3.0769e-68	4.95966e-64	0.893	0.767
Niche 6	Cyp27a1	0.87151	0	0	0.943	0.761
Niche 6	Car3	0.860721	1.62381e-100	2.61743e-96	0.773	0.608
Niche 6	Prodh	0.856149	4.22586e-301	6.81167e-297	0.838	0.555
Niche 6	Csad	0.843719	1.04066e-286	1.67743e-282	0.799	0.486
Niche 6	Akr1c6	0.836989	0	0	0.999	0.98
Niche 6	Fam25c	0.834706	6.96645e-156	1.12292e-151	0.978	0.887
Niche 6	Cyp4a12a	0.827206	2.33851e-274	3.76944e-270	0.798	0.517
Niche 6	Aldh1a1	0.813161	0	0	1	0.983
Niche 6	Csrp2	0.809852	3.09262e-276	4.985e-272	0.832	0.605
Niche 6	Cyp2c68	0.798786	1.66419e-286	2.68251e-282	0.887	0.668
Niche 6	Cyp4a12b	0.789618	0	0	0.666	0.304
Niche 6	Acot1	0.778421	5.50037e-195	8.86604e-191	0.764	0.499
Niche 6	Chpt1	0.77737	2.24547e-257	3.61947e-253	0.917	0.781
Niche 6	Cyp4a14	0.773612	1.64994e-102	2.65954e-98	0.918	0.793
Niche 6	Cyp2c38	0.760901	0	0	0.651	0.234
Niche 6	Fabp4	0.741231	2.32959e-156	3.75507e-152	0.81	0.618
Niche 6	Sord	0.717396	1.72034e-284	2.77301e-280	0.997	0.967
Niche 6	1810058I24Rik	0.715101	6.54785e-230	1.05545e-225	0.946	0.844
Niche 6	Serpina6	0.707926	4.7494e-198	7.65556e-194	0.715	0.443
Niche 6	Pah	0.706087	1.37118e-211	2.21021e-207	0.976	0.903
Niche 6	Hpd	0.693231	2.00241e-210	3.22768e-206	0.998	0.974
Niche 6	Por	0.669239	9.74996e-279	1.5716e-274	0.987	0.908
Niche 6	Akr1c20	0.667938	5.31705e-220	8.57056e-216	0.845	0.636
Niche 6	Ugt2b1	0.654414	1.5753e-66	2.53923e-62	0.723	0.599
Niche 6	Aldh2	0.650553	1.77564e-284	2.86215e-280	1	0.991
Niche 6	Fmo1	0.649205	9.76657e-258	1.57427e-253	0.908	0.722
Niche 6	Igkc	0.647448	0.000320264	1	0.236	0.276
Niche 6	Aqp9	0.647307	1.67954e-219	2.70726e-215	0.941	0.806
Niche 6	Phyh	0.641698	1.91996e-217	3.09479e-213	0.997	0.977
Niche 6	Hspb1	0.641667	1.04758e-139	1.6886e-135	0.639	0.425
Niche 6	Inmt	0.634393	4.82409e-51	7.77595e-47	0.532	0.388
Niche 6	Ccdc85b	0.631568	2.02918e-274	3.27084e-270	0.636	0.319
Niche 6	Ehhadh	0.629836	2.39119e-68	3.85436e-64	0.888	0.787
Niche 6	Sult2a8	0.619229	6.12428e-68	9.87173e-64	0.636	0.459
Niche 6	Rnase4	0.615338	2.15106e-249	3.46729e-245	1	0.991
Niche 6	Acsl1	0.601169	8.9012e-180	1.43479e-175	0.979	0.902
Niche 6	Slc16a10	0.599243	1.05432e-218	1.69946e-214	0.719	0.446
Niche 6	Cib2	0.598545	0	0	0.471	0.125
Niche 6	Gstm6	0.582896	4.98275e-154	8.03169e-150	0.701	0.493
Niche 6	Nrn1	0.570511	1.45575e-176	2.34653e-172	0.895	0.746
Niche 6	Cyp7b1	0.561921	8.18622e-94	1.31954e-89	0.854	0.717
Niche 6	Gstt1	0.559718	7.86505e-137	1.26777e-132	0.934	0.843
Niche 6	Slco1a1	0.55954	1.79748e-68	2.89735e-64	0.604	0.438
Niche 6	Mup16	0.558064	8.05429e-43	1.29827e-38	0.688	0.568
Niche 6	Cyb5a	0.554284	1.01041e-121	1.62868e-117	0.999	0.984
Niche 6	Hsd3b7	0.550222	1.49829e-168	2.4151e-164	0.975	0.898
Niche 6	Hsd17b10	0.544739	1.43662e-136	2.31568e-132	0.896	0.767
Niche 6	Cyp2d9	0.536555	6.29103e-143	1.01405e-138	0.993	0.962
Niche 6	Acaa1a	0.531092	1.57442e-195	2.53781e-191	0.979	0.9
Niche 6	Ces1d	0.529244	1.48916e-124	2.40037e-120	0.916	0.781
Niche 6	Tst	0.526307	1.52995e-165	2.46613e-161	0.933	0.827
Niche 6	Vnn1	0.526245	7.23704e-152	1.16654e-147	0.836	0.643
Niche 6	Ces3a	0.525271	4.54534e-99	7.32663e-95	0.995	0.964
Niche 6	Eci2	0.522671	2.88257e-167	4.64641e-163	0.948	0.846
Niche 6	Ang	0.518115	3.86592e-165	6.23147e-161	0.998	0.974
Niche 6	Map1lc3a	0.515685	1.08917e-157	1.75563e-153	0.903	0.758
Niche 6	Ghr	0.512326	2.79679e-138	4.50814e-134	0.929	0.806
Niche 6	Gm3734	0.500494	0	0	0.382	0.1
Niche 6	Hsd3b5	0.497809	1.73379e-48	2.7947e-44	0.328	0.202
Niche 6	Prdx6	0.494736	1.78224e-154	2.87279e-150	0.99	0.952
Niche 6	Tlcd2	0.494664	1.8671e-87	3.00958e-83	0.744	0.596
Niche 6	Ces1c	0.492748	1.3936e-114	2.24634e-110	1	0.985
Niche 6	Gstm1	0.491441	4.35127e-178	7.01381e-174	1	0.988
Niche 6	Cfd	0.490786	1.56325e-80	2.5198e-76	0.217	0.095
Niche 6	Aldh4a1	0.480789	1.66628e-152	2.68587e-148	0.96	0.863
Niche 6	Mgst1	0.477448	1.92252e-130	3.0989e-126	1	0.999
Niche 6	Hmgcl	0.476202	7.07573e-144	1.14054e-139	0.962	0.888
Niche 6	Hsd17b4	0.474112	2.21028e-133	3.56274e-129	0.977	0.914
Niche 6	Pnp	0.469409	2.15216e-125	3.46907e-121	0.951	0.844
Niche 6	Cdo1	0.466951	1.28129e-119	2.0653e-115	0.997	0.976
Niche 6	Acox1	0.460579	5.57385e-147	8.98449e-143	0.996	0.981
Niche 6	Gne	0.460083	1.24349e-112	2.00438e-108	0.846	0.704
Niche 6	Aars	0.456967	1.67557e-137	2.70086e-133	0.935	0.806
Niche 6	Ces1f	0.455443	1.60041e-86	2.57971e-82	0.803	0.659
Niche 6	Rspo3	0.451977	0	0	0.333	0.079
Niche 6	Slc1a4	0.450745	1.37145e-146	2.21065e-142	0.479	0.251
Niche 6	Slc10a1	0.447364	2.50988e-79	4.04568e-75	0.944	0.856
Niche 6	Entpd5	0.447023	1.37493e-123	2.21626e-119	0.917	0.802
Niche 6	Alas1	0.445691	1.95929e-111	3.15818e-107	0.976	0.922
Niche 6	G0s2	0.44555	2.5973e-47	4.18659e-43	0.808	0.684
Niche 6	Sgk2	0.445494	4.8835e-128	7.87172e-124	0.607	0.386
Niche 6	Acsm1	0.44528	5.40339e-110	8.70972e-106	0.972	0.925
Niche 6	Nxpe2	0.444227	4.15055e-223	6.69026e-219	0.449	0.182
Niche 6	Cmbl	0.443695	1.1885e-104	1.91574e-100	0.908	0.814
Niche 6	Ces2a	0.443665	7.39494e-25	1.19199e-20	0.618	0.53
Niche 6	Cldn2	0.441404	1.5695e-129	2.52988e-125	0.822	0.637
Niche 6	Ugt2b34	0.440362	4.63324e-100	7.46833e-96	0.951	0.865
Niche 6	Mup10	0.439692	1.13623e-32	1.83148e-28	0.626	0.511
Niche 6	Cpox	0.436651	4.56456e-127	7.35762e-123	0.812	0.631
Niche 6	C6	0.436274	1.08797e-101	1.7537e-97	0.926	0.816
Niche 6	Gcdh	0.436057	7.05064e-108	1.13649e-103	0.97	0.901
Niche 6	Nr1i3	0.435418	5.34271e-118	8.61192e-114	0.87	0.713
Niche 6	Fdps	0.434303	1.07491e-119	1.73265e-115	0.973	0.895
Niche 6	Tsc22d1	0.432703	8.38097e-79	1.35093e-74	0.633	0.475
Niche 6	Eci1	0.432622	4.92492e-95	7.93848e-91	0.887	0.779
Niche 6	Alad	0.432521	1.49749e-135	2.4138e-131	0.953	0.846
Niche 6	Chchd10	0.430515	1.38751e-136	2.23653e-132	0.994	0.964
Niche 6	Gde1	0.430235	8.8812e-98	1.43156e-93	0.808	0.66
Niche 6	Ephx2	0.429796	4.95164e-125	7.98154e-121	0.983	0.943
Niche 6	Ddt	0.429202	3.97099e-117	6.40084e-113	0.989	0.957
Niche 6	Eng	0.428701	8.85112e-104	1.42671e-99	0.734	0.551
Niche 6	Hmgcs1	0.42775	2.35905e-76	3.80255e-72	0.957	0.903
Niche 6	Cyb5b	0.427064	1.62977e-118	2.62702e-114	0.945	0.854
Niche 6	Hgd	0.42609	2.8266e-142	4.5562e-138	0.991	0.938
Niche 6	Dnaja1	0.424956	2.39517e-102	3.86077e-98	0.951	0.886
Niche 6	Hsd17b12	0.424	1.57117e-113	2.53258e-109	0.946	0.865
Niche 6	Adh1	0.415989	5.91845e-181	9.53995e-177	1	0.992
Niche 6	Gstk1	0.415297	1.41546e-79	2.28157e-75	0.864	0.757
Niche 6	Idh1	0.412768	3.65296e-116	5.88821e-112	0.971	0.916
Niche 6	Cyp7a1	0.410313	5.17169e-103	8.33625e-99	0.471	0.276
Niche 6	Itm2b	0.409076	1.82233e-134	2.93741e-130	1	0.984
Niche 6	Hibadh	0.408738	2.22329e-98	3.58372e-94	0.93	0.848
Niche 6	Npr2	0.404528	5.54579e-239	8.93926e-235	0.362	0.12
Niche 6	Ecm1	0.403616	5.4651e-75	8.80919e-71	0.822	0.693
Niche 6	Acaa2	0.403024	1.43965e-139	2.32056e-135	0.997	0.979
Niche 6	Apoe	0.401358	1.81172e-145	2.92031e-141	1	1
Niche 6	Cyp2d10	0.400606	4.65545e-105	7.50412e-101	0.991	0.955
Niche 6	Me1	0.400509	1.79238e-93	2.88913e-89	0.759	0.598
Niche 6	Saa4	0.399656	4.06904e-86	6.55888e-82	0.976	0.93
Niche 6	Chp1	0.398636	1.7577e-120	2.83324e-116	0.962	0.86
Niche 6	Slc27a5	0.395846	2.44633e-78	3.94323e-74	0.983	0.934
Niche 6	Fabp1	0.3943	3.05567e-48	4.92544e-44	1	0.996
Niche 6	Hpgd	0.392092	2.31988e-72	3.73941e-68	0.69	0.546
Niche 6	Rcan2	0.391712	0	0	0.333	0.075
Niche 6	Avpr1a	0.388788	5.25462e-135	8.46992e-131	0.455	0.236
Niche 6	Fdx1	0.387896	4.65209e-78	7.49871e-74	0.861	0.75
Niche 6	Mettl7b	0.387546	2.4292e-125	3.91563e-121	0.994	0.966
Niche 6	Nat8f5	0.386843	9.47527e-147	1.52732e-142	0.423	0.204
Niche 6	Tbx3	0.386765	2.30431e-206	3.71431e-202	0.364	0.133
Niche 6	Upb1	0.386541	8.72004e-106	1.40558e-101	0.97	0.896
Niche 6	Plbd1	0.38627	5.5086e-112	8.87931e-108	0.719	0.509
Niche 6	Akr1a1	0.385455	1.04134e-105	1.67854e-101	0.989	0.951
Niche 6	Rbp4	0.385201	6.4568e-90	1.04077e-85	1	0.996
Niche 6	Dct	0.384595	7.17519e-215	1.15657e-210	0.276	0.08
Niche 6	Thrsp	0.384057	6.32704e-15	1.01986e-10	0.584	0.52
Niche 6	Gstt3	0.384021	4.25681e-80	6.86155e-76	0.502	0.333
Niche 6	Msmo1	0.383924	1.6095e-59	2.59436e-55	0.913	0.84
Niche 6	Abhd6	0.383549	7.57743e-90	1.22141e-85	0.555	0.371
Niche 6	Bckdha	0.383502	3.86564e-91	6.23102e-87	0.948	0.852
Niche 6	Dcn	0.382748	1.43377e-80	2.31109e-76	0.93	0.83
Niche 6	Cyp2d40	0.382694	9.76952e-74	1.57475e-69	0.797	0.668
Niche 6	Amacr	0.38163	1.17002e-86	1.88596e-82	0.892	0.786
Niche 6	Mup14	0.381437	4.03611e-46	6.50581e-42	0.666	0.529
Niche 6	Sod1	0.380681	2.52732e-133	4.07379e-129	1	0.986
Niche 6	Dhrs1	0.380509	1.65801e-98	2.67255e-94	0.891	0.767
Niche 6	44987	0.380465	1.76691e-115	2.84808e-111	0.989	0.95
Niche 6	Acadm	0.379636	8.76865e-76	1.41342e-71	0.964	0.897
Niche 6	Nudt7	0.37917	3.44567e-38	5.55407e-34	0.945	0.89
Niche 6	Saa2	0.376999	7.56831e-22	1.21994e-17	0.915	0.927
Niche 6	Vwf	0.376369	1.79883e-176	2.89953e-172	0.293	0.1
Niche 6	Ccs	0.375605	3.69531e-87	5.95647e-83	0.941	0.853
Niche 6	Dcxr	0.375369	3.26203e-75	5.25807e-71	0.847	0.723
Niche 6	Slc19a2	0.3747	1.42401e-88	2.29535e-84	0.64	0.461
Niche 6	Pex11a	0.374672	1.80175e-83	2.90424e-79	0.664	0.495
Niche 6	Gpcpd1	0.372965	3.20458e-80	5.16547e-76	0.518	0.348
Niche 6	Fmo5	0.371553	1.53665e-91	2.47693e-87	0.993	0.962
Niche 6	Rdh16	0.371485	2.61609e-106	4.21688e-102	0.536	0.333
Niche 6	Coq8a	0.37118	5.30348e-52	8.54868e-48	0.819	0.706
Niche 6	Pebp1	0.371056	1.37546e-98	2.21711e-94	0.978	0.904
Niche 6	Akr1c14	0.370358	1.40366e-60	2.26256e-56	0.748	0.617
Niche 6	Abcg2	0.368986	1.19114e-77	1.91999e-73	0.771	0.627
Niche 6	Mpc2	0.368411	1.04161e-71	1.67897e-67	0.982	0.937
Niche 6	Tex264	0.366131	2.14763e-84	3.46176e-80	0.797	0.665
Niche 6	Clstn3	0.365907	5.16619e-219	8.32739e-215	0.35	0.119
Niche 6	Spp2	0.365668	5.01556e-91	8.08458e-87	0.935	0.849
Niche 6	Grina	0.362591	9.55446e-87	1.54008e-82	0.952	0.864
Niche 6	Slc29a1	0.360594	1.73403e-86	2.79508e-82	0.842	0.7
Niche 6	Hadh	0.359384	1.02377e-86	1.65022e-82	0.946	0.865
Niche 6	Notum	0.359111	4.13558e-137	6.66613e-133	0.44	0.221
Niche 6	Nat8f2	0.358642	1.39886e-88	2.25483e-84	0.99	0.955
Niche 6	Tmem243	0.358022	1.61885e-93	2.60943e-89	0.821	0.679
Niche 6	Comt	0.356373	1.61792e-81	2.60792e-77	0.994	0.966
Niche 6	Lgals1	0.356316	2.71011e-99	4.36843e-95	0.889	0.761
Niche 6	Saa1	0.356116	6.46306e-21	1.04178e-16	0.974	0.973
Niche 6	Apoa2	0.354461	3.65882e-69	5.89765e-65	1	0.999
Niche 6	Aspscr1	0.351839	2.68776e-87	4.3324e-83	0.715	0.541
Niche 6	Rmdn2	0.35129	1.98346e-120	3.19714e-116	0.468	0.255
Niche 6	Ndrg2	0.350933	1.02566e-99	1.65326e-95	0.997	0.969
Niche 6	Paqr9	0.348645	3.52086e-86	5.67528e-82	0.954	0.843
Niche 6	Abcd3	0.348563	7.10248e-72	1.14485e-67	0.957	0.891
Niche 6	Bphl	0.348241	1.56239e-70	2.51842e-66	0.878	0.768
Niche 6	Apoc4	0.348197	1.6845e-71	2.71524e-67	0.999	0.989
Niche 6	Gpd1	0.347632	2.23893e-81	3.60892e-77	0.95	0.873
Niche 6	Vcp	0.346392	5.63154e-84	9.07748e-80	0.984	0.937
Niche 6	Ephx1	0.345262	7.68697e-70	1.23906e-65	0.957	0.906
Niche 6	Akr7a5	0.344624	3.44465e-92	5.55244e-88	0.973	0.898
Niche 6	Fdft1	0.344586	1.2728e-69	2.05162e-65	0.829	0.715
Niche 6	Aqp1	0.344312	2.66932e-55	4.30267e-51	0.823	0.715
Niche 6	Adhfe1	0.343747	4.05023e-74	6.52856e-70	0.802	0.662
Niche 6	Ugt2b35	0.342722	7.24545e-52	1.16789e-47	0.848	0.752
Niche 6	Cd36	0.342626	5.43873e-82	8.76669e-78	0.879	0.742
Niche 6	Nat8	0.341809	4.24935e-101	6.84952e-97	0.504	0.305
Niche 6	Selenow	0.341528	1.26052e-71	2.03183e-67	0.983	0.927
Niche 6	Prdx5	0.341106	2.53985e-77	4.09399e-73	0.983	0.934
Niche 6	Ftl1	0.34076	1.06106e-47	1.71032e-43	1	0.999
Niche 6	Tm7sf2	0.340612	7.02553e-63	1.13244e-58	0.692	0.545
Niche 6	Fcgrt	0.339376	6.43884e-85	1.03788e-80	0.922	0.811
Niche 6	Tmem97	0.335896	2.51496e-76	4.05386e-72	0.878	0.755
Niche 6	Adtrp	0.334441	5.90495e-75	9.51819e-71	0.932	0.835
Niche 6	Jam2	0.334268	2.63889e-96	4.25363e-92	0.401	0.22
Niche 6	Suox	0.334184	6.22046e-81	1.00268e-76	0.61	0.426
Niche 6	Haao	0.333734	5.97219e-63	9.62657e-59	0.949	0.87
Niche 6	Cyp8b1	0.331896	5.12265e-30	8.2572e-26	0.626	0.526
Niche 6	Ugt2b36	0.331654	2.40099e-73	3.87016e-69	0.993	0.961
Niche 6	Gstz1	0.330185	1.27258e-79	2.05127e-75	0.986	0.941
Niche 6	Tmem134	0.327097	2.53242e-61	4.08201e-57	0.833	0.729
Niche 6	Hcfc1r1	0.326858	4.01283e-64	6.46828e-60	0.803	0.683
Niche 6	Ech1	0.326772	2.74315e-62	4.42168e-58	0.968	0.903
Niche 6	Pank1	0.325886	2.03356e-72	3.2779e-68	0.864	0.747
Niche 6	Cisd1	0.325494	1.9706e-64	3.17642e-60	0.938	0.865
Niche 6	Mgll	0.324913	4.58163e-68	7.38513e-64	0.825	0.687
Niche 6	Ttc38	0.32475	6.43299e-78	1.03693e-73	0.625	0.446
Niche 6	Glud1	0.324076	2.89692e-82	4.66955e-78	0.995	0.968
Niche 6	Slc25a10	0.323684	4.06276e-69	6.54876e-65	0.937	0.839
Niche 6	Cs	0.323665	4.52927e-71	7.30073e-67	0.799	0.67
Niche 6	Etnk2	0.323171	4.0797e-73	6.57606e-69	0.951	0.861
Niche 6	4931406C07Rik	0.322864	1.00526e-64	1.62038e-60	0.85	0.74
Niche 6	Prtn3	0.32109	2.47934e-17	3.99645e-13	0.473	0.411
Niche 6	Gabarapl1	0.317707	2.59636e-70	4.18507e-66	0.921	0.817
Niche 6	Depp1	0.317473	2.19796e-24	3.54289e-20	0.475	0.376
Niche 6	Creg1	0.316863	1.46156e-67	2.35588e-63	0.992	0.95
Niche 6	Pdxk	0.316845	4.36101e-81	7.02951e-77	0.589	0.404
Niche 6	Csrp3	0.316506	2.48651e-85	4.00801e-81	0.647	0.444
Niche 6	Apoc1	0.315493	9.97322e-77	1.60758e-72	1	1
Niche 6	Acadvl	0.314178	1.05665e-71	1.70321e-67	0.958	0.898
Niche 6	Mbd1	0.313761	2.79668e-58	4.50796e-54	0.642	0.494
Niche 6	Dcaf11	0.313272	2.5559e-65	4.11986e-61	0.956	0.893
Niche 6	Fah	0.313032	1.98537e-74	3.20022e-70	0.991	0.961
Niche 6	Cat	0.311963	1.66578e-83	2.68508e-79	1	0.994
Niche 6	Lpin2	0.310193	4.19825e-64	6.76715e-60	0.82	0.691
Niche 6	Chil1	0.308631	1.86663e-84	3.00882e-80	0.197	0.08
Niche 6	Crat	0.308251	5.76016e-60	9.2848e-56	0.677	0.529
Niche 6	Hsd17b11	0.307572	1.83959e-72	2.96523e-68	0.836	0.712
Niche 6	Gchfr	0.305755	1.10481e-78	1.78084e-74	0.98	0.926
Niche 6	Atox1	0.304527	1.36026e-50	2.19261e-46	0.993	0.958
Niche 6	Stard10	0.304225	1.04305e-97	1.68129e-93	1	0.99
Niche 6	Hmgcs2	0.304207	4.34671e-78	7.00645e-74	0.998	0.98
Niche 6	Alas2	0.30336	1.11653e-70	1.79973e-66	0.626	0.452
Niche 6	Orm2	0.303176	1.72563e-08	0.000278154	0.867	0.875
Niche 6	Lifr	0.303005	9.03914e-19	1.45702e-14	0.713	0.643
Niche 6	Arpp19	0.301496	4.90769e-47	7.9107e-43	0.97	0.903
Niche 6	Wnt2	0.300313	1.64104e-146	2.64519e-142	0.292	0.111
Niche 6	Psmb5	0.300144	1.88822e-59	3.04363e-55	0.938	0.855
Niche 6	Susd4	0.299891	2.64879e-114	4.26959e-110	0.371	0.181
Niche 6	Gstm4	0.299882	5.57865e-56	8.99222e-52	0.578	0.431
Niche 6	Idh2	0.299796	5.2501e-62	8.46263e-58	0.881	0.785
Niche 6	Pgm1	0.29964	6.47911e-62	1.04437e-57	0.907	0.816
Niche 6	Thbd	0.299598	1.37057e-49	2.20922e-45	0.441	0.308
Niche 6	Hacd3	0.299361	7.13808e-61	1.15059e-56	0.88	0.762
Niche 6	Slc22a30	0.297752	1.96199e-40	3.16253e-36	0.723	0.614
Niche 6	Cyp2c40	0.297391	0	0	0.18	0.026
Niche 6	Apoh	0.297208	2.67471e-75	4.31136e-71	1	0.994
Niche 6	Lonp2	0.297113	5.83328e-59	9.40267e-55	0.944	0.868
Niche 6	Plpp3	0.296527	1.28492e-46	2.07117e-42	0.758	0.651
Niche 6	Ugt2b5	0.29631	3.92734e-50	6.33048e-46	0.997	0.974
Niche 6	Gjb1	0.295529	1.98631e-55	3.20173e-51	0.98	0.937
Niche 6	Agxt2	0.295424	1.15409e-56	1.86027e-52	0.871	0.765
Niche 6	Gm15638	0.295373	3.36743e-59	5.42796e-55	0.518	0.366
Niche 6	Abcc2	0.294241	3.19369e-62	5.14791e-58	0.858	0.737
Niche 6	Fbln2	0.293945	2.89125e-122	4.6604e-118	0.243	0.091
Niche 6	Aldh6a1	0.293924	7.07952e-52	1.14115e-47	0.903	0.811
Niche 6	Uck1	0.293814	2.22071e-71	3.57957e-67	0.544	0.372
Niche 6	Prdx3	0.293431	5.86196e-61	9.44889e-57	0.864	0.764
Niche 6	Cyp4f14	0.293042	6.16291e-49	9.93399e-45	0.809	0.71
Niche 6	Abcb6	0.293023	2.0962e-60	3.37887e-56	0.662	0.514
Niche 6	Mbl1	0.2927	2.74634e-63	4.42683e-59	0.974	0.918
Niche 6	Gpx1	0.292677	2.04765e-46	3.3006e-42	1	0.998
Niche 6	Fabp2	0.292337	8.73935e-31	1.4087e-26	0.898	0.805
Niche 6	Abhd14b	0.292146	8.00202e-66	1.28985e-61	0.907	0.81
Niche 6	Pgrmc1	0.292146	7.28465e-64	1.17421e-59	1	0.983
Niche 6	Bnip3	0.290979	7.45257e-59	1.20128e-54	0.874	0.758
Niche 6	Dpys	0.290231	7.04617e-61	1.13577e-56	0.851	0.731
Niche 6	Sardh	0.289999	3.50327e-66	5.64692e-62	0.987	0.948
Niche 6	Tmem120a	0.289697	5.24497e-60	8.45437e-56	0.916	0.82
Niche 6	Gm2788	0.289289	4.05565e-56	6.5373e-52	0.669	0.511
Niche 6	Fitm2	0.289139	8.61484e-69	1.38863e-64	0.609	0.444
Niche 6	Sec14l2	0.288161	1.22519e-61	1.97488e-57	0.967	0.903
Niche 6	Acads	0.288088	1.15828e-61	1.86702e-57	0.962	0.896
Niche 6	Ces2e	0.288021	1.26801e-66	2.04391e-62	0.957	0.896
Niche 6	Ahcy	0.287664	2.52104e-54	4.06367e-50	0.934	0.855
Niche 6	Tmem56	0.287087	2.30084e-71	3.70872e-67	0.922	0.83
Niche 6	Pctp	0.285823	1.23527e-47	1.99113e-43	0.748	0.639
Niche 6	Qdpr	0.28559	7.92888e-59	1.27806e-54	0.975	0.923
Niche 6	Ugt3a2	0.28421	1.35404e-54	2.18257e-50	0.935	0.852
Niche 6	Cpt2	0.28415	7.68141e-51	1.23817e-46	0.901	0.825
Niche 6	Cd59a	0.284018	3.09019e-55	4.98108e-51	0.726	0.598
Niche 6	1110028F11Rik	0.283772	5.24477e-105	8.45405e-101	0.276	0.12
Niche 6	Egfl7	0.283605	4.62184e-61	7.44994e-57	0.642	0.484
Niche 6	Mocs2	0.283324	4.61898e-52	7.44533e-48	0.883	0.785
Niche 6	Gpat4	0.282919	1.29239e-55	2.08321e-51	0.745	0.612
Niche 6	Ahr	0.282786	4.20146e-66	6.77234e-62	0.556	0.387
Niche 6	Acat1	0.282435	3.49463e-51	5.63299e-47	0.941	0.857
Niche 6	Fam210b	0.280539	1.33978e-55	2.15959e-51	0.766	0.635
Niche 6	Lamp2	0.279865	4.61588e-70	7.44034e-66	0.994	0.969
Niche 6	Hadha	0.279787	6.6189e-66	1.0669e-61	0.971	0.906
Niche 6	Ubb	0.278527	1.35429e-41	2.18298e-37	0.993	0.962
Niche 6	Hspa1b	0.278088	9.25994e-41	1.49261e-36	0.36	0.244
Niche 6	Dgcr6	0.27722	2.75264e-56	4.43698e-52	0.757	0.621
Niche 6	Psmb7	0.276816	7.3329e-59	1.18199e-54	0.896	0.796
Niche 6	Mrpl14	0.276761	2.16267e-39	3.48601e-35	0.89	0.822
Niche 6	Glrx	0.276624	4.48912e-50	7.23601e-46	0.7	0.57
Niche 6	Orm3	0.276286	5.17706e-24	8.3449e-20	0.59	0.491
Niche 6	Acsm5	0.27601	5.21635e-48	8.40824e-44	0.565	0.426
Niche 6	S100a10	0.275936	5.13198e-34	8.27224e-30	0.987	0.942
Niche 6	Hsp90aa1	0.274059	1.68608e-44	2.7178e-40	0.97	0.903
Niche 6	Pmm1	0.272646	5.56495e-122	8.97014e-118	0.29	0.12
Niche 6	Atp5d	0.272437	1.09028e-69	1.75743e-65	0.992	0.96
Niche 6	AW112010	0.272319	2.80575e-73	4.52259e-69	0.983	0.935
Niche 6	Mcm10	0.271962	4.7122e-49	7.5956e-45	0.554	0.412
Niche 6	Acss2	0.271826	1.97528e-35	3.18396e-31	0.595	0.476
Niche 6	Gck	0.271688	3.67896e-55	5.93011e-51	0.619	0.461
Niche 6	Rxra	0.271611	8.72387e-50	1.4062e-45	0.941	0.865
Niche 6	Tuba4a	0.271281	3.87941e-58	6.25322e-54	0.873	0.765
Niche 6	Ugt3a1	0.27112	7.40279e-47	1.19326e-42	0.704	0.578
Niche 6	Ube2e2	0.270745	1.27688e-60	2.0582e-56	0.525	0.37
Niche 6	Prlr	0.270655	3.36346e-58	5.42156e-54	0.552	0.395
Niche 6	Hint2	0.270572	1.26176e-58	2.03383e-54	0.939	0.871
Niche 6	Grpel1	0.270301	6.85661e-51	1.10522e-46	0.961	0.889
Niche 6	Mcrip2	0.269346	1.43785e-46	2.31767e-42	0.713	0.585
Niche 6	Got2	0.269282	7.17748e-61	1.15694e-56	0.979	0.923
Niche 6	Mup18	0.269063	4.26088e-26	6.86811e-22	0.462	0.364
Niche 6	Ugt2a3	0.268528	2.65582e-25	4.28091e-21	0.767	0.688
Niche 6	Acot4	0.268224	8.78357e-56	1.41582e-51	0.463	0.318
Niche 6	Nt5e	0.26768	3.21647e-206	5.18463e-202	0.234	0.061
Niche 6	Idh3a	0.267579	9.25915e-50	1.49248e-45	0.576	0.442
Niche 6	Vwa8	0.266997	2.78815e-52	4.49422e-48	0.796	0.666
Niche 6	Slc27a2	0.266953	3.38945e-51	5.46345e-47	0.977	0.926
Niche 6	Hprt	0.266925	2.15176e-50	3.46842e-46	0.777	0.644
Niche 6	Dgat2	0.266511	3.56068e-52	5.73946e-48	0.977	0.926
Niche 6	Tubb4b	0.266304	5.7744e-43	9.30775e-39	0.943	0.865
Niche 6	Pemt	0.266144	4.83874e-70	7.79956e-66	0.989	0.951
Niche 6	Bckdhb	0.265599	1.01264e-55	1.63228e-51	0.808	0.672
Niche 6	Slc25a20	0.265365	6.23509e-51	1.00503e-46	0.783	0.662
Niche 6	Slc43a3	0.265218	2.27682e-67	3.67e-63	0.444	0.282
Niche 6	Rdh7	0.264932	7.92098e-54	1.27678e-49	0.996	0.973
Niche 6	Tmem238	0.264474	3.82326e-49	6.16272e-45	0.839	0.724
Niche 6	Slc22a3	0.264318	1.03126e-156	1.66229e-152	0.27	0.093
Niche 6	Ramp2	0.263514	5.93673e-54	9.56941e-50	0.469	0.324
Niche 6	Akr1c12	0.263104	5.00322e-51	8.06468e-47	0.606	0.466
Niche 6	Pex16	0.262749	1.46127e-51	2.35542e-47	0.738	0.608
Niche 6	Oaz1	0.262743	9.04028e-52	1.4572e-47	0.99	0.961
Niche 6	Ptprb	0.262501	3.69823e-51	5.96117e-47	0.509	0.368
Niche 6	Mdh2	0.26223	2.76809e-56	4.46188e-52	0.976	0.924
Niche 6	Hacl1	0.262124	3.0344e-52	4.89115e-48	0.898	0.807
Niche 6	H2-Q1	0.2619	3.42162e-99	5.51531e-95	0.262	0.114
Niche 6	Cdh2	0.261699	5.31382e-42	8.56535e-38	0.678	0.56
Niche 6	Pcyt2	0.26075	6.11653e-49	9.85923e-45	0.978	0.929
Niche 6	Ndufa6	0.260487	3.46951e-39	5.59251e-35	0.983	0.938
Niche 6	Fpgs	0.259536	1.12688e-47	1.81642e-43	0.783	0.668
Niche 6	Mrap	0.257712	1.30798e-45	2.10833e-41	0.877	0.782
Niche 6	Grcc10	0.257046	1.32793e-45	2.14049e-41	0.912	0.84
Niche 6	Aox1	0.256943	4.46516e-46	7.1974e-42	0.558	0.423
Niche 6	Gclm	0.255897	5.27111e-53	8.4965e-49	0.94	0.885
Niche 6	Slc16a7	0.25577	5.15679e-54	8.31223e-50	0.568	0.418
Niche 6	BC024386	0.255218	5.55269e-38	8.95038e-34	0.758	0.639
Niche 6	Slc25a1	0.2551	6.20871e-49	1.00078e-44	0.933	0.859
Niche 6	Tuba8	0.254324	3.40092e-105	5.48194e-101	0.283	0.124
Niche 6	Ndufv1	0.253967	1.20671e-50	1.9451e-46	0.929	0.849
Niche 6	Glrx5	0.253846	1.09005e-49	1.75705e-45	0.948	0.887
Niche 6	Hsd3b3	0.25364	2.16348e-33	3.48731e-29	0.685	0.592
Niche 6	Rarres1	0.253514	1.2096e-23	1.94976e-19	0.569	0.478
Niche 6	Pecr	0.252684	1.14059e-42	1.83851e-38	0.842	0.747
Niche 6	Sirt3	0.252509	1.2554e-40	2.02358e-36	0.722	0.611
Niche 6	Pcsk6	0.252365	5.32676e-45	8.58621e-41	0.686	0.561
Niche 6	Pxdc1	0.252316	2.50992e-49	4.04573e-45	0.68	0.538
Niche 6	Rcl1	0.251965	2.48201e-45	4.00076e-41	0.924	0.833
Niche 6	Dio1	0.251535	2.53801e-38	4.09101e-34	0.853	0.756
Niche 6	Sp5	0.251361	0	0	0.193	0.027
Niche 6	Serpina3k	0.251095	3.91483e-50	6.31031e-46	1	0.997
Niche 6	Inhbe	0.251075	3.88813e-47	6.26727e-43	0.634	0.489
Niche 6	Psmb3	0.250919	2.22906e-49	3.59302e-45	0.936	0.851
Niche 6	Mettl26	0.250769	2.09975e-43	3.38458e-39	0.903	0.828
Niche 6	Ppm1k	0.250715	1.3153e-49	2.12013e-45	0.44	0.302
Niche 6	Tspan12	0.250205	9.94258e-42	1.60264e-37	0.777	0.667
Niche 7	Col1a1	3.06262	0	0	0.767	0.322
Niche 7	Col3a1	2.98895	0	0	0.916	0.601
Niche 7	Col1a2	2.9105	0	0	0.815	0.393
Niche 7	Mgp	2.37446	0	0	0.595	0.162
Niche 7	S100a6	2.26446	0	0	0.846	0.345
Niche 7	Spp1	2.16721	5.65931e-92	9.12224e-88	0.803	0.66
Niche 7	Cd74	2.10771	6.36349e-178	1.02573e-173	0.803	0.547
Niche 7	Sparc	2.09881	1.63084e-202	2.62875e-198	0.905	0.776
Niche 7	H2-Ab1	1.9046	8.16845e-159	1.31667e-154	0.656	0.361
Niche 7	Col6a3	1.84543	0	0	0.643	0.209
Niche 7	H2-Eb1	1.80073	4.25402e-204	6.85705e-200	0.609	0.273
Niche 7	Bgn	1.76629	6.74188e-221	1.08672e-216	0.92	0.753
Niche 7	H2-Aa	1.75649	1.86019e-165	2.99844e-161	0.616	0.322
Niche 7	Eln	1.74095	1.44729e-293	2.33289e-289	0.466	0.13
Niche 7	S100a9	1.72611	1.09897e-47	1.77143e-43	0.492	0.349
Niche 7	Serpinh1	1.68464	1.43835e-260	2.31847e-256	0.792	0.469
Niche 7	Acta2	1.64596	0	0	0.579	0.135
Niche 7	Gsn	1.64067	0	0	0.656	0.196
Niche 7	Tmsb10	1.60585	8.76901e-147	1.41348e-142	0.892	0.773
Niche 7	S100a8	1.59639	8.04725e-49	1.29714e-44	0.457	0.313
Niche 7	Timp1	1.55771	9.83567e-255	1.58541e-250	0.544	0.202
Niche 7	Crip1	1.55243	1.52661e-272	2.46074e-268	0.859	0.569
Niche 7	Vim	1.5135	1.83173e-302	2.95257e-298	0.836	0.52
Niche 7	Tagln	1.50288	0	0	0.659	0.235
Niche 7	Ccl21a	1.45372	2.10308e-214	3.38995e-210	0.22	0.04
Niche 7	Igfbp7	1.44425	6.65661e-138	1.07298e-133	0.953	0.908
Niche 7	Col5a2	1.41804	2.6219e-251	4.22624e-247	0.533	0.19
Niche 7	Ccdc80	1.397	2.69814e-195	4.34913e-191	0.601	0.293
Niche 7	Ly6a	1.33769	2.21217e-99	3.56579e-95	0.692	0.52
Niche 7	Lyz2	1.32438	8.88858e-57	1.43275e-52	0.911	0.851
Niche 7	Gpx3	1.29897	3.04179e-226	4.90305e-222	0.68	0.348
Niche 7	Lum	1.29542	1.02685e-116	1.65519e-112	0.623	0.39
Niche 7	Col5a1	1.26341	1.12699e-192	1.81659e-188	0.471	0.181
Niche 7	Timp2	1.24594	0	0	0.638	0.245
Niche 7	Col6a2	1.22159	0	0	0.462	0.108
Niche 7	Col4a1	1.21999	5.49125e-74	8.85134e-70	0.788	0.672
Niche 7	Gas6	1.20373	5.88869e-115	9.49199e-111	0.701	0.504
Niche 7	Igkc	1.1994	5.93514e-18	9.56685e-14	0.359	0.269
Niche 7	Flna	1.17007	8.57815e-162	1.38271e-157	0.689	0.418
Niche 7	Col6a1	1.14768	0	0	0.5	0.128
Niche 7	Igha	1.13978	2.69661e-27	4.34667e-23	0.183	0.097
Niche 7	Tspan8	1.13872	9.95182e-181	1.60413e-176	0.284	0.074
Niche 7	Dpt	1.10741	0	0	0.434	0.059
Niche 7	Mfap4	1.08371	0	0	0.336	0.047
Niche 7	Adamts2	1.05436	5.8874e-278	9.48989e-274	0.458	0.133
Niche 7	Lgals1	1.04547	8.72114e-86	1.40576e-81	0.866	0.766
Niche 7	Col4a2	1.02991	8.08652e-75	1.30347e-70	0.634	0.471
Niche 7	Loxl1	1.02718	0	0	0.461	0.095
Niche 7	Tmsb4x	1.02705	2.50988e-72	4.04568e-68	0.99	0.984
Niche 7	Mfge8	1.02673	2.62246e-56	4.22715e-52	0.723	0.582
Niche 7	Myl9	1.02635	3.88399e-271	6.26061e-267	0.479	0.149
Niche 7	Fbn1	1.02211	4.05159e-198	6.53076e-194	0.41	0.136
Niche 7	Rcn3	1.01762	3.19388e-213	5.14821e-209	0.542	0.224
Niche 7	Col14a1	1.00624	1.21865e-128	1.96434e-124	0.63	0.382
Niche 7	Fstl1	0.994531	1.69198e-226	2.7273e-222	0.423	0.13
Niche 7	Ifi27l2a	0.992291	8.22962e-64	1.32653e-59	0.829	0.726
Niche 7	Adamtsl2	0.982241	3.00633e-280	4.84591e-276	0.548	0.187
Niche 7	Sh3bgrl3	0.975736	6.33742e-81	1.02153e-76	0.686	0.531
Niche 7	Ctss	0.969853	2.69516e-29	4.34433e-25	0.693	0.607
Niche 7	Cd52	0.969681	6.30123e-80	1.01569e-75	0.662	0.486
Niche 7	Cd24a	0.961996	4.78779e-90	7.71744e-86	0.338	0.152
Niche 7	Ccl19	0.957133	0	0	0.424	0.092
Niche 7	Timp3	0.945729	1.07991e-190	1.74071e-186	0.432	0.153
Niche 7	Fxyd5	0.935401	7.37823e-118	1.1893e-113	0.591	0.347
Niche 7	Mmp2	0.922825	6.45381e-274	1.04029e-269	0.36	0.083
Niche 7	Mmp7	0.912989	1.83804e-97	2.96274e-93	0.199	0.06
Niche 7	Emp1	0.908216	3.66605e-244	5.90931e-240	0.416	0.12
Niche 7	Tagln2	0.90805	5.41484e-61	8.72817e-57	0.777	0.663
Niche 7	Cavin1	0.901293	6.11241e-240	9.8526e-236	0.483	0.163
Niche 7	S100a4	0.897681	1.56171e-275	2.51732e-271	0.389	0.096
Niche 7	Pkm	0.897541	1.81534e-82	2.92614e-78	0.67	0.506
Niche 7	Cd63	0.89428	2.34246e-78	3.77581e-74	0.665	0.472
Niche 7	Fbln2	0.888011	0	0	0.404	0.088
Niche 7	Postn	0.882561	3.47354e-77	5.59901e-73	0.338	0.163
Niche 7	Ckb	0.880933	3.57102e-90	5.75612e-86	0.57	0.367
Niche 7	Coro1a	0.879492	1.72646e-102	2.78287e-98	0.436	0.215
Niche 7	Olfml3	0.874725	1.44844e-199	2.33474e-195	0.454	0.163
Niche 7	S100a11	0.873413	2.6989e-62	4.35035e-58	0.749	0.599
Niche 7	Tuba1a	0.872285	4.18087e-151	6.73914e-147	0.544	0.271
Niche 7	Pcolce	0.871655	3.38735e-125	5.46007e-121	0.571	0.318
Niche 7	Laptm5	0.870344	2.11196e-43	3.40426e-39	0.581	0.435
Niche 7	Prelp	0.867502	2.51656e-82	4.05644e-78	0.748	0.596
Niche 7	Selenom	0.867469	6.46631e-215	1.0423e-210	0.53	0.213
Niche 7	Fbln1	0.866107	0	0	0.325	0.052
Niche 7	Sfrp1	0.861157	0	0	0.228	0.028
Niche 7	Slpi	0.857725	4.42063e-56	7.12561e-52	0.722	0.577
Niche 7	Cryab	0.854421	1.23325e-271	1.98787e-267	0.485	0.152
Niche 7	Ltbp4	0.84998	7.64653e-152	1.23254e-147	0.562	0.284
Niche 7	Ccn2	0.843411	5.21768e-163	8.41037e-159	0.424	0.163
Niche 7	Cst3	0.831427	2.17375e-64	3.50387e-60	0.975	0.963
Niche 7	Cyba	0.824145	1.26794e-52	2.04379e-48	0.696	0.562
Niche 7	Marcks	0.817046	9.85947e-43	1.58925e-38	0.566	0.432
Niche 7	Cpxm1	0.811406	0	0	0.316	0.05
Niche 7	Clic1	0.795271	2.86787e-57	4.62272e-53	0.657	0.522
Niche 7	Fbln5	0.792507	0	0	0.409	0.087
Niche 7	Sparcl1	0.790916	6.02345e-181	9.7092e-177	0.265	0.064
Niche 7	Cxcl5	0.790597	2.05646e-99	3.31481e-95	0.171	0.045
Niche 7	Epcam	0.789647	2.53487e-208	4.08595e-204	0.243	0.049
Niche 7	Pdzk1ip1	0.778323	2.40601e-163	3.87825e-159	0.328	0.104
Niche 7	Tm4sf1	0.775837	1.1831e-161	1.90703e-157	0.521	0.236
Niche 7	Ccn5	0.775301	3.9221e-247	6.32203e-243	0.311	0.068
Niche 7	Cxcl16	0.77103	4.24076e-59	6.83567e-55	0.482	0.312
Niche 7	Aebp1	0.765331	0	0	0.371	0.051
Niche 7	Bcam	0.763412	2.11981e-196	3.41691e-192	0.459	0.166
Niche 7	Krt19	0.760206	0	0	0.302	0.044
Niche 7	Ahnak	0.7566	2.56063e-103	4.12748e-99	0.613	0.386
Niche 7	Dcn	0.753481	2.68132e-56	4.32202e-52	0.897	0.835
Niche 7	App	0.751371	1.76146e-40	2.83929e-36	0.707	0.617
Niche 7	Cxcl12	0.745008	5.08597e-48	8.19808e-44	0.846	0.793
Niche 7	Lbh	0.742422	3.77058e-101	6.0778e-97	0.41	0.196
Niche 7	Cnn2	0.739353	1.19791e-136	1.9309e-132	0.478	0.223
Niche 7	Smoc2	0.731617	3.44715e-171	5.55646e-167	0.446	0.168
Niche 7	Actb	0.729097	2.13177e-12	3.4362e-08	0.993	0.993
Niche 7	C1qa	0.72784	8.8712e-27	1.42995e-22	0.845	0.795
Niche 7	Hspg2	0.721481	4.01476e-87	6.47139e-83	0.477	0.268
Niche 7	Slc25a4	0.718005	2.31429e-100	3.7304e-96	0.504	0.283
Niche 7	C1qb	0.716985	6.07265e-19	9.7885e-15	0.877	0.86
Niche 7	Ccl2	0.715445	3.22733e-49	5.20213e-45	0.285	0.149
Niche 7	Lhfp	0.711321	7.08622e-110	1.14223e-105	0.481	0.249
Niche 7	Ltbp2	0.710563	0	0	0.26	0.035
Niche 7	Tpm4	0.707219	2.01047e-73	3.24068e-69	0.61	0.426
Niche 7	Csrp1	0.705806	4.93409e-123	7.95327e-119	0.548	0.289
Niche 7	Ptgis	0.704982	0	0	0.364	0.065
Niche 7	Anxa1	0.703455	9.02139e-237	1.45416e-232	0.473	0.156
Niche 7	Htra1	0.703108	0	0	0.333	0.046
Niche 7	Vwf	0.699453	1.87461e-157	3.02169e-153	0.33	0.105
Niche 7	Itgb5	0.691386	9.31228e-34	1.50105e-29	0.62	0.529
Niche 7	Wfdc18	0.688422	6.25214e-81	1.00778e-76	0.167	0.05
Niche 7	Thbs1	0.680503	8.05204e-206	1.29791e-201	0.253	0.053
Niche 7	Prss23	0.675375	1.09146e-286	1.75933e-282	0.398	0.096
Niche 7	Emilin1	0.675243	8.48327e-67	1.36742e-62	0.609	0.437
Niche 7	Anxa5	0.670578	1.20795e-15	1.94709e-11	0.881	0.876
Niche 7	Stab1	0.667045	6.26328e-34	1.00958e-29	0.6	0.499
Niche 7	Tpm2	0.655436	6.32896e-110	1.02017e-105	0.426	0.198
Niche 7	Pmepa1	0.652995	6.5768e-87	1.06011e-82	0.327	0.146
Niche 7	Emp3	0.652553	3.11413e-130	5.01967e-126	0.481	0.226
Niche 7	Axl	0.649538	1.29344e-49	2.08489e-45	0.484	0.323
Niche 7	Cygb	0.643798	3.07708e-141	4.95995e-137	0.42	0.17
Niche 7	Myh9	0.642948	1.54011e-20	2.4825e-16	0.673	0.603
Niche 7	Ehd2	0.640947	1.76493e-278	2.84489e-274	0.358	0.081
Niche 7	Ezr	0.634849	1.29827e-148	2.09269e-144	0.373	0.136
Niche 7	Vcam1	0.631879	3.89999e-22	6.28639e-18	0.476	0.382
Niche 7	Anxa3	0.630788	1.95007e-100	3.14331e-96	0.425	0.206
Niche 7	Tnc	0.627444	6.67608e-181	1.07612e-176	0.216	0.044
Niche 7	Pam	0.625971	2.90267e-61	4.67881e-57	0.416	0.244
Niche 7	Myadm	0.622633	2.78772e-40	4.49352e-36	0.49	0.364
Niche 7	Krt7	0.621409	0	0	0.263	0.036
Niche 7	Lox	0.620548	2.92269e-303	4.71109e-299	0.257	0.039
Niche 7	Plac8	0.614402	1.33943e-27	2.15903e-23	0.585	0.476
Niche 7	Htra3	0.611696	6.68058e-193	1.07684e-188	0.289	0.071
Niche 7	Lsp1	0.608879	7.18775e-166	1.15859e-161	0.309	0.089
Niche 7	Igfbp6	0.608716	0	0	0.285	0.034
Niche 7	Msln	0.60796	0	0	0.253	0.028
Niche 7	Cavin3	0.606787	0	0	0.335	0.049
Niche 7	Actg1	0.604204	3.82638e-11	6.16774e-07	0.974	0.971
Niche 7	Hexb	0.6034	1.43362e-26	2.31085e-22	0.433	0.325
Niche 7	Fkbp10	0.601092	7.53341e-225	1.21431e-220	0.314	0.074
Niche 7	Ly6e	0.594525	4.35469e-17	7.01933e-13	0.968	0.961
Niche 7	Pf4	0.592738	4.93515e-210	7.95496e-206	0.34	0.09
Niche 7	Efemp2	0.592031	1.00094e-108	1.61342e-104	0.431	0.204
Niche 7	Mxra8	0.590449	1.08428e-118	1.74775e-114	0.364	0.146
Niche 7	H2-DMa	0.589397	4.76847e-79	7.68629e-75	0.296	0.127
Niche 7	Stat1	0.588233	5.46005e-05	0.880106	0.571	0.549
Niche 7	Bicc1	0.5875	1.20545e-189	1.94306e-185	0.282	0.069
Niche 7	Lamb2	0.585381	9.84561e-180	1.58701e-175	0.344	0.102
Niche 7	Lst1	0.584405	2.80232e-35	4.51706e-31	0.446	0.315
Niche 7	Fcer1g	0.58246	6.84622e-18	1.10354e-13	0.673	0.631
Niche 7	Efemp1	0.581619	7.46682e-165	1.20358e-160	0.396	0.14
Niche 7	Lgals3	0.579859	1.45109e-27	2.33902e-23	0.515	0.398
Niche 7	Tubb5	0.579351	1.48991e-20	2.40158e-16	0.82	0.789
Niche 7	Agrn	0.577764	8.56835e-50	1.38113e-45	0.384	0.232
Niche 7	Muc1	0.575038	1.34406e-126	2.16649e-122	0.183	0.043
Niche 7	Ltbp3	0.574432	8.23629e-272	1.32761e-267	0.307	0.06
Niche 7	Fxyd3	0.573005	1.52283e-213	2.45464e-209	0.228	0.042
Niche 7	Tgfbi	0.571952	7.49743e-24	1.20851e-19	0.651	0.573
Niche 7	Tnxb	0.568228	1.564e-264	2.52102e-260	0.342	0.076
Niche 7	Cotl1	0.568139	1.45444e-39	2.34441e-35	0.483	0.343
Niche 7	Pdgfrb	0.567698	9.10191e-157	1.46714e-152	0.344	0.113
Niche 7	Tuba1b	0.564925	1.40482e-22	2.26442e-18	0.854	0.821
Niche 7	Rbm3	0.564058	5.15525e-21	8.30975e-17	0.662	0.594
Niche 7	Serpine2	0.56193	3.43406e-44	5.53537e-40	0.309	0.176
Niche 7	Arpc1b	0.557014	3.82648e-24	6.1679e-20	0.821	0.792
Niche 7	Ppic	0.555833	2.95468e-94	4.76265e-90	0.366	0.167
Niche 7	Tyrobp	0.552954	8.36782e-22	1.34881e-17	0.787	0.761
Niche 7	Sftpd	0.552314	5.22815e-119	8.42725e-115	0.168	0.039
Niche 7	Malat1	0.551756	3.06097e-46	4.93398e-42	0.771	0.636
Niche 7	Serpinb6a	0.551274	2.02747e-26	3.26807e-22	0.615	0.534
Niche 7	Arhgdib	0.550309	1.7032e-43	2.74539e-39	0.53	0.379
Niche 7	C1qc	0.549162	2.1092e-15	3.39983e-11	0.837	0.799
Niche 7	Tpm1	0.546478	2.15494e-26	3.47354e-22	0.72	0.645
Niche 7	Itm2c	0.546139	4.18635e-27	6.74797e-23	0.659	0.572
Niche 7	Tmem119	0.545937	0	0	0.279	0.034
Niche 7	Col15a1	0.545678	2.27038e-78	3.65962e-74	0.229	0.086
Niche 7	Itgav	0.544553	3.57835e-17	5.76795e-13	0.492	0.418
Niche 7	Tapbp	0.543867	4.2422e-06	0.0683799	0.775	0.759
Niche 7	Ccr2	0.542279	6.3715e-109	1.02702e-104	0.218	0.064
Niche 7	Iqgap1	0.540961	3.52575e-53	5.68316e-49	0.393	0.234
Niche 7	Ptpn18	0.537367	3.66901e-60	5.91409e-56	0.432	0.257
Niche 7	Ms4a7	0.534867	2.77982e-139	4.48078e-135	0.218	0.054
Niche 7	Anxa2	0.532003	3.33753e-34	5.37976e-30	0.727	0.608
Niche 7	Shisa5	0.531926	8.92131e-23	1.43803e-18	0.628	0.548
Niche 7	Rgs5	0.52949	4.54434e-06	0.0732503	0.41	0.377
Niche 7	Wfdc2	0.526888	1.2057e-17	1.94346e-13	0.371	0.296
Niche 7	Msn	0.526709	1.03757e-29	1.67246e-25	0.483	0.367
Niche 7	Fmod	0.526222	0	0	0.235	0.022
Niche 7	Alox5ap	0.525118	6.75663e-59	1.0891e-54	0.406	0.237
Niche 7	Mylk	0.524483	7.09056e-56	1.14293e-51	0.48	0.315
Niche 7	Rbp1	0.523898	6.2016e-30	9.99636e-26	0.773	0.69
Niche 7	Cldn7	0.52251	2.79767e-183	4.50956e-179	0.205	0.039
Niche 7	Sod3	0.521166	1.35038e-20	2.17668e-16	0.582	0.501
Niche 7	Thy1	0.520246	7.56881e-193	1.22002e-188	0.207	0.038
Niche 7	Arhgdia	0.511467	3.13338e-15	5.05069e-11	0.846	0.813
Niche 7	Col16a1	0.510637	4.58704e-183	7.39384e-179	0.279	0.069
Niche 7	Ly6c1	0.509316	3.28531e-154	5.29559e-150	0.229	0.055
Niche 7	Gm13889	0.509071	5.03756e-83	8.12004e-79	0.363	0.175
Niche 7	Fgl2	0.508998	7.46377e-96	1.20309e-91	0.268	0.098
Niche 7	Pea15a	0.508322	4.56041e-44	7.35092e-40	0.524	0.379
Niche 7	Tinagl1	0.504876	4.85239e-35	7.82157e-31	0.456	0.335
Niche 7	Scara3	0.504777	5.205e-161	8.38994e-157	0.188	0.037
Niche 7	Srgn	0.504413	4.28376e-28	6.90499e-24	0.523	0.408
Niche 7	H2-DMb1	0.504012	6.16982e-78	9.94513e-74	0.273	0.111
Niche 7	Mrc2	0.503553	3.10003e-213	4.99694e-209	0.256	0.053
Niche 7	Capg	0.499702	3.21927e-101	5.18915e-97	0.335	0.137
Niche 7	Psmb8	0.499438	4.28974e-14	6.91463e-10	0.637	0.593
Niche 7	Ckap4	0.496496	6.34515e-97	1.02277e-92	0.333	0.14
Niche 7	Ifitm1	0.493426	2.06835e-21	3.33397e-17	0.525	0.442
Niche 7	Rhob	0.493054	2.12064e-34	3.41825e-30	0.585	0.479
Niche 7	Mmp23	0.492117	4.19322e-253	6.75906e-249	0.281	0.054
Niche 7	Gbp2	0.491399	3.27327e-57	5.27619e-53	0.278	0.133
Niche 7	Gnai2	0.490643	2.26753e-20	3.65503e-16	0.772	0.727
Niche 7	Cpe	0.490469	0	0	0.247	0.031
Niche 7	Psap	0.489964	0.00808013	1	0.982	0.982
Niche 7	Igfbp3	0.486526	1.07478e-109	1.73243e-105	0.322	0.123
Niche 7	Aif1	0.485411	1.47867e-10	2.38347e-06	0.442	0.386
Niche 7	Hnrnpa1	0.485249	1.62429e-24	2.61819e-20	0.638	0.555
Niche 7	Tgfbr2	0.484844	9.24873e-27	1.4908e-22	0.414	0.31
Niche 7	Igfbp5	0.484632	1.50573e-185	2.42709e-181	0.242	0.053
Niche 7	Fmo2	0.481622	1.55179e-196	2.50134e-192	0.268	0.061
Niche 7	Hmgb2	0.479503	6.13342e-24	9.88646e-20	0.46	0.36
Niche 7	Vsir	0.479357	1.66264e-78	2.68002e-74	0.318	0.144
Niche 7	Lpl	0.479286	3.97876e-16	6.41337e-12	0.491	0.417
Niche 7	Ptma	0.47868	1.41081e-09	2.27408e-05	0.958	0.969
Niche 7	Actn1	0.477928	4.93538e-36	7.95534e-32	0.41	0.277
Niche 7	C1qtnf6	0.476695	3.90371e-69	6.29239e-65	0.278	0.124
Niche 7	Vegfd	0.475155	1.88824e-253	3.04365e-249	0.227	0.036
Niche 7	Pld4	0.47007	8.22424e-26	1.32567e-21	0.37	0.262
Niche 7	Cilp	0.46916	4.72894e-282	7.62259e-278	0.141	0.011
Niche 7	Cd34	0.465248	1.26278e-244	2.03548e-240	0.257	0.047
Niche 7	Ddr1	0.464495	1.76997e-110	2.85301e-106	0.288	0.101
Niche 7	Scd2	0.462323	1.41198e-46	2.27597e-42	0.334	0.193
Niche 7	Cdh1	0.457387	2.04839e-12	3.3018e-08	0.404	0.331
Niche 7	Lamc1	0.454757	6.42036e-51	1.0349e-46	0.374	0.219
Niche 7	Unc93b1	0.453883	8.71711e-16	1.40511e-11	0.51	0.439
Niche 7	Lcp1	0.451179	6.32469e-17	1.01948e-12	0.552	0.473
Niche 7	Fxyd6	0.45079	0	0	0.218	0.02
Niche 7	Tspan3	0.450214	1.6355e-77	2.63626e-73	0.326	0.152
Niche 7	Csf1	0.447796	1.0288e-62	1.65832e-58	0.316	0.157
Niche 7	Zfp36l2	0.445723	2.7688e-18	4.46303e-14	0.538	0.467
Niche 7	Selplg	0.445549	1.42367e-73	2.29482e-69	0.259	0.108
Niche 7	Dpysl2	0.444365	8.41661e-68	1.35667e-63	0.323	0.157
Niche 7	Retnlg	0.444194	2.54231e-21	4.09794e-17	0.115	0.055
Niche 7	Sox4	0.440984	4.2144e-135	6.79318e-131	0.207	0.05
Niche 7	Cd44	0.439301	1.8862e-15	3.04036e-11	0.377	0.295
Niche 7	Trem2	0.438726	1.2783e-108	2.06049e-104	0.266	0.09
Niche 7	Des	0.436346	9.5677e-105	1.54222e-100	0.297	0.111
Niche 7	Eng	0.436051	2.73532e-35	4.40907e-31	0.678	0.56
Niche 7	Myl12a	0.434698	4.40274e-14	7.09678e-10	0.854	0.854
Niche 7	Ubd	0.434367	1.54281e-12	2.48686e-08	0.305	0.227
Niche 7	Myh11	0.434087	2.50773e-267	4.04221e-263	0.217	0.031
Niche 7	Oasl2	0.431809	2.83119e-64	4.5636e-60	0.23	0.093
Niche 7	Sirpa	0.431353	3.50757e-16	5.65385e-12	0.467	0.384
Niche 7	Plet1	0.430506	1.95366e-92	3.1491e-88	0.234	0.08
Niche 7	Pamr1	0.429803	1.84133e-132	2.96805e-128	0.231	0.062
Niche 7	Actn4	0.425585	1.3562e-21	2.18605e-17	0.703	0.645
Niche 7	Slc43a2	0.424322	3.1114e-29	5.01526e-25	0.299	0.189
Niche 7	Ctsd	0.423883	0.00132125	1	0.958	0.969
Niche 7	Zyx	0.421988	8.66999e-32	1.39752e-27	0.613	0.504
Niche 7	Ifngr1	0.421739	1.22369e-12	1.97247e-08	0.542	0.488
Niche 7	Wls	0.4216	5.82696e-79	9.39248e-75	0.276	0.114
Niche 7	Ms4a6c	0.416913	6.26049e-46	1.00913e-41	0.294	0.158
Niche 7	Fam49b	0.416514	7.31466e-29	1.17905e-24	0.367	0.253
Niche 7	Nedd4	0.415068	3.16408e-07	0.00510018	0.767	0.766
Niche 7	Pmp22	0.414108	4.57839e-76	7.37991e-72	0.337	0.158
Niche 7	Svep1	0.414101	0	0	0.227	0.023
Niche 7	Ctnnb1	0.412954	0.000505673	1	0.85	0.853
Niche 7	Csf1r	0.412635	4.56118e-12	7.35217e-08	0.59	0.531
Niche 7	Rtn4	0.411998	0.00269982	1	0.758	0.767
Niche 7	Loxl2	0.411189	3.06565e-104	4.94152e-100	0.27	0.095
Niche 7	Kifc3	0.410703	4.16272e-29	6.70989e-25	0.358	0.243
Niche 7	Fgfr3	0.410508	3.30281e-18	5.3238e-14	0.331	0.251
Niche 7	Crtap	0.410364	3.53472e-50	5.69762e-46	0.363	0.211
Niche 7	Snhg18	0.410139	1.91787e-39	3.09142e-35	0.512	0.369
Niche 7	Ctdsp2	0.40912	7.77979e-24	1.25402e-19	0.507	0.408
Niche 7	Slfn2	0.408103	3.09995e-44	4.9968e-40	0.295	0.161
Niche 7	Angptl2	0.407738	1.99791e-95	3.22043e-91	0.292	0.113
Niche 7	Cybb	0.406467	1.9745e-05	0.31827	0.379	0.341
Niche 7	Adam15	0.406313	1.99989e-79	3.22362e-75	0.33	0.151
Niche 7	H19	0.405779	2.41642e-24	3.89502e-20	0.112	0.05
Niche 7	Col6a5	0.405296	1.14748e-241	1.84963e-237	0.13	0.012
Niche 7	Lmna	0.403197	1.49579e-14	2.41107e-10	0.717	0.679
Niche 7	Tgm2	0.402895	2.78445e-06	0.0448825	0.851	0.844
Niche 7	Fkbp9	0.402457	2.06488e-37	3.32838e-33	0.465	0.331
Niche 7	Ptprs	0.401491	1.58933e-109	2.56184e-105	0.232	0.071
Niche 7	Nr2f2	0.40133	6.33622e-18	1.02134e-13	0.445	0.364
Niche 7	Npc2	0.400851	1.53073e-10	2.46739e-06	0.821	0.816
Niche 7	Cyth4	0.40017	4.52454e-35	7.2931e-31	0.319	0.196
Niche 7	Aldoa	0.398969	9.99167e-23	1.61056e-18	0.815	0.769
Niche 7	Actr3	0.398684	5.38645e-09	8.68241e-05	0.649	0.611
Niche 7	Ccl8	0.39778	9.431e-155	1.52018e-150	0.106	0.013
Niche 7	Tap1	0.39726	1.31921e-09	2.12644e-05	0.396	0.34
Niche 7	Thbs2	0.397158	1.38898e-126	2.23889e-122	0.193	0.046
Niche 7	Crispld2	0.3961	1.65126e-279	2.66167e-275	0.193	0.023
Niche 7	Myof	0.395226	2.28419e-114	3.68189e-110	0.227	0.066
Niche 7	Il6st	0.395204	2.74791e-13	4.42935e-09	0.667	0.625
Niche 7	Tns3	0.394499	1.03938e-36	1.67538e-32	0.361	0.232
Niche 7	Lgals3bp	0.39432	0.000750012	1	0.769	0.783
Niche 7	Plp2	0.393862	7.3205e-172	1.17999e-167	0.253	0.06
Niche 7	AU020206	0.392431	2.38129e-49	3.8384e-45	0.218	0.099
Niche 7	Ucp2	0.391624	2.05933e-13	3.31943e-09	0.625	0.58
Niche 7	Txnip	0.389419	4.63177e-37	7.46595e-33	0.68	0.547
Niche 7	Npdc1	0.389154	9.04124e-44	1.45736e-39	0.454	0.299
Niche 7	Ctsc	0.388038	8.48484e-07	0.0136767	0.784	0.754
Niche 7	Ms4a6b	0.386906	1.33473e-100	2.15145e-96	0.221	0.068
Niche 7	Rcn1	0.38652	3.18665e-37	5.13655e-33	0.345	0.216
Niche 7	Gdf10	0.386374	5.77682e-39	9.31166e-35	0.376	0.239
Niche 7	Mprip	0.384516	1.82215e-25	2.93713e-21	0.544	0.447
Niche 7	Tns1	0.383965	3.44172e-19	5.54771e-15	0.536	0.456
Niche 7	Gm42418	0.383265	9.87833e-14	1.59229e-09	0.949	0.938
Niche 7	Adgrg1	0.382748	1.722e-75	2.77569e-71	0.207	0.074
Niche 7	Fads3	0.382573	1.01458e-122	1.63541e-118	0.292	0.097
Niche 7	Itgb1	0.382545	8.25243e-06	0.133021	0.812	0.808
Niche 7	Cbx6	0.381367	9.13297e-141	1.47214e-136	0.237	0.062
Niche 7	Gas1	0.381157	3.98886e-133	6.42965e-129	0.244	0.068
Niche 7	Rgs10	0.380985	3.76655e-96	6.0713e-92	0.306	0.121
Niche 7	Fcgr3	0.380541	3.7964e-35	6.11941e-31	0.364	0.233
Niche 7	Sptbn1	0.380326	6.66209e-20	1.07386e-15	0.527	0.442
Niche 7	Samhd1	0.380063	4.22889e-14	6.81655e-10	0.305	0.232
Niche 7	Vasp	0.378804	1.36412e-21	2.19882e-17	0.448	0.35
Niche 7	Heg1	0.378595	9.17475e-37	1.47888e-32	0.387	0.254
Niche 7	Irgm2	0.378464	7.53858e-06	0.121514	0.341	0.3
Niche 7	Rack1	0.378379	2.27185e-12	3.662e-08	0.982	0.978
Niche 7	Mustn1	0.377562	1.28515e-39	2.07153e-35	0.429	0.286
Niche 7	Scarf2	0.376606	1.91908e-103	3.09336e-99	0.237	0.077
Niche 7	Pycard	0.375737	1.23436e-63	1.98966e-59	0.264	0.117
Niche 7	Eva1b	0.3751	2.33983e-52	3.77157e-48	0.432	0.266
Niche 7	Cav1	0.37465	9.86002e-257	1.58934e-252	0.243	0.04
Niche 7	Fblim1	0.373716	4.38062e-115	7.06113e-111	0.246	0.076
Niche 7	Mtch1	0.372904	4.05176e-18	6.53104e-14	0.719	0.665
Niche 7	Ccn1	0.372499	1.04988e-44	1.6923e-40	0.281	0.15
Niche 7	Ednrb	0.372423	1.41013e-26	2.27298e-22	0.319	0.212
Niche 7	Prnp	0.371925	8.88803e-25	1.43266e-20	0.441	0.336
Niche 7	Cmtm3	0.371835	2.71784e-28	4.38089e-24	0.338	0.228
Niche 7	Rac2	0.37177	4.96205e-21	7.99832e-17	0.426	0.326
Niche 7	Nfib	0.371125	1.26495e-19	2.03898e-15	0.5	0.412
Niche 7	Cd9	0.370039	4.79892e-08	0.000773538	0.629	0.595
Niche 7	Trim47	0.369506	1.1853e-50	1.91058e-46	0.325	0.176
Niche 7	Cfl1	0.368886	0.000456086	1	0.914	0.931
Niche 7	Mbnl1	0.368736	5.78063e-14	9.3178e-10	0.548	0.488
Niche 7	Ppp1r18	0.367462	5.80954e-41	9.36439e-37	0.325	0.191
Niche 7	Rhoj	0.367425	2.84172e-103	4.58056e-99	0.269	0.094
Niche 7	Actg2	0.36708	3.21145e-306	5.17653e-302	0.171	0.016
Niche 7	Limd2	0.366762	2.0085e-25	3.2375e-21	0.489	0.377
Niche 7	Fus	0.365711	5.29511e-07	0.00853519	0.527	0.493
Niche 7	Hcls1	0.365323	1.92204e-19	3.09814e-15	0.317	0.229
Niche 7	45178	0.364893	1.19331e-10	1.9235e-06	0.568	0.518
Niche 7	Ifi47	0.364842	7.58232e-13	1.22219e-08	0.403	0.328
Niche 7	Prr15l	0.364426	2.03446e-223	3.27934e-219	0.193	0.029
Niche 7	Tmem45a	0.362674	3.81888e-207	6.15565e-203	0.185	0.029
Niche 7	Ly6c2	0.36248	6.46268e-42	1.04172e-37	0.139	0.053
Niche 7	Cx3cr1	0.361998	2.32581e-125	3.74898e-121	0.168	0.037
Niche 7	Ncf1	0.361125	4.13902e-32	6.67169e-28	0.281	0.169
Niche 7	Tax1bp3	0.357853	1.81939e-20	2.93268e-16	0.474	0.39
Niche 7	Itga8	0.357194	2.57736e-134	4.15445e-130	0.232	0.062
Niche 7	Dpep1	0.357188	0	0	0.193	0.017
Niche 7	2310022B05Rik	0.3571	9.70867e-68	1.56494e-63	0.341	0.168
Niche 7	Cd248	0.356599	3.17347e-93	5.11532e-89	0.221	0.072
Niche 7	Tmem123	0.356326	7.09477e-22	1.14361e-17	0.465	0.367
Niche 7	Fam129b	0.354643	2.21949e-75	3.57759e-71	0.262	0.107
Niche 7	Ppp1r9b	0.354142	1.34395e-59	2.16631e-55	0.232	0.1
Niche 7	Gng11	0.353043	8.97204e-30	1.4462e-25	0.464	0.34
Niche 7	Slc43a3	0.35173	1.66588e-47	2.68522e-43	0.448	0.287
Niche 7	Lamb1	0.3512	8.81639e-50	1.42111e-45	0.281	0.144
Niche 7	Tcirg1	0.35093	2.96061e-13	4.7722e-09	0.515	0.447
Niche 7	Mmp9	0.350193	6.13888e-103	9.89527e-99	0.151	0.035
Niche 7	S100a16	0.350028	3.77451e-23	6.08413e-19	0.586	0.494
Niche 7	Gnb2	0.34913	5.98616e-10	9.64909e-06	0.856	0.856
Niche 7	Map4	0.348849	2.95188e-28	4.75814e-24	0.42	0.301
Niche 7	Irf8	0.348536	9.03697e-39	1.45667e-34	0.276	0.153
Niche 7	Capns1	0.348335	3.70432e-07	0.00597099	0.848	0.862
Niche 7	Anxa4	0.346576	0.00070163	1	0.536	0.539
Niche 7	C3ar1	0.345824	1.15761e-70	1.86595e-66	0.218	0.083
Niche 7	Ankrd1	0.345719	4.1219e-197	6.64409e-193	0.158	0.022
Niche 7	Smim1	0.345305	7.89402e-76	1.27244e-71	0.358	0.173
Niche 7	Reep5	0.344575	1.9452e-12	3.13547e-08	0.646	0.601
Niche 7	Basp1	0.344216	4.16795e-94	6.71832e-90	0.223	0.072
Niche 7	45176	0.343611	1.17873e-11	1.89999e-07	0.576	0.527
Niche 7	Psmb10	0.342795	1.41e-05	0.227277	0.589	0.56
Niche 7	Myl6	0.342535	8.45645e-07	0.0136309	0.984	0.983
Niche 7	Art4	0.341898	4.85985e-114	7.83359e-110	0.211	0.059
Niche 7	Ecscr	0.341885	1.98993e-39	3.20756e-35	0.347	0.212
Niche 7	Ski	0.340208	2.68319e-18	4.32504e-14	0.399	0.31
Niche 7	Bok	0.340064	4.238e-23	6.83124e-19	0.47	0.362
Niche 7	Mapk3	0.340048	3.56198e-18	5.74155e-14	0.582	0.508
Niche 7	Tln1	0.339503	1.89204e-23	3.04979e-19	0.552	0.452
Niche 7	Calu	0.339255	0.000644589	1	0.78	0.791
Niche 7	Selenon	0.339179	3.15845e-79	5.09111e-75	0.241	0.091
Niche 7	Hnrnpa0	0.339094	1.77371e-06	0.0285904	0.53	0.506
Niche 7	Col12a1	0.335486	2.01807e-60	3.25293e-56	0.191	0.073
Niche 7	Mcl1	0.334809	6.82038e-06	0.109938	0.732	0.729
Niche 7	Clstn1	0.3334	1.53267e-111	2.47051e-107	0.212	0.06
Niche 7	Rgs2	0.333133	1.04038e-31	1.67699e-27	0.242	0.135
Niche 7	Lrrc32	0.332423	4.30647e-60	6.9416e-56	0.292	0.14
Niche 7	Plxnb2	0.331943	1.52671e-07	0.00246091	0.797	0.784
Niche 7	Sdcbp	0.331739	1.05219e-05	0.169602	0.648	0.63
Niche 7	Prkcd	0.331651	1.00842e-22	1.62547e-18	0.289	0.194
Niche 7	Cmtm7	0.330982	3.83479e-37	6.18131e-33	0.311	0.184
Niche 7	Glipr2	0.330162	4.95468e-48	7.98645e-44	0.273	0.138
Niche 7	Plec	0.329813	6.85641e-18	1.10518e-13	0.522	0.438
Niche 7	Plat	0.329631	1.58314e-203	2.55186e-199	0.193	0.031
Niche 7	Ptprc	0.329322	2.4052e-34	3.87694e-30	0.277	0.159
Niche 7	Cd93	0.329227	1.69068e-42	2.72521e-38	0.277	0.148
Niche 7	Slco3a1	0.329148	8.39026e-39	1.35243e-34	0.183	0.085
Niche 7	Cx3cl1	0.329122	1.17626e-222	1.89601e-218	0.174	0.024
Niche 7	Naaa	0.328987	3.30684e-54	5.3303e-50	0.226	0.1
Niche 7	Mmp3	0.328093	1.42851e-301	2.30261e-297	0.141	0.01
Niche 7	Elk3	0.327882	1.16377e-39	1.87588e-35	0.302	0.173
Niche 7	Tesc	0.327416	1.72564e-185	2.78156e-181	0.162	0.024
Niche 7	Chpf	0.327365	1.75362e-66	2.82667e-62	0.222	0.088
Niche 7	Arpc4	0.327113	6.74856e-06	0.10878	0.711	0.713
Niche 7	Kdelr3	0.32707	8.79787e-139	1.41813e-134	0.195	0.044
Niche 7	Jchain	0.326962	1.50898e-20	2.43233e-16	0.133	0.068
Niche 7	Ehd4	0.326381	1.14809e-51	1.85061e-47	0.284	0.143
Niche 7	Frzb	0.325598	6.77636e-63	1.09228e-58	0.239	0.101
Niche 7	Pkd1	0.325277	1.6982e-33	2.73733e-29	0.322	0.201
Niche 7	Kctd12	0.325048	3.76364e-24	6.06661e-20	0.303	0.202
Niche 7	Pbxip1	0.324867	2.82843e-43	4.55915e-39	0.293	0.159
Niche 7	Irf1	0.324863	5.90628e-11	9.52034e-07	0.339	0.272
Niche 7	Psmb9	0.323692	8.67709e-08	0.00139866	0.454	0.405
Niche 7	Myo1c	0.323244	2.08236e-19	3.35656e-15	0.484	0.399
Niche 7	Il11ra1	0.32242	1.32967e-17	2.14329e-13	0.505	0.427
Niche 7	Arhgap45	0.322399	1.55857e-44	2.51225e-40	0.24	0.119
Niche 7	Pdlim7	0.322216	5.97243e-28	9.62696e-24	0.368	0.252
Niche 7	Nid1	0.322088	3.80142e-15	6.12752e-11	0.367	0.287
Niche 7	Bex3	0.321974	1.14278e-80	1.84205e-76	0.228	0.082
Niche 7	Itga1	0.321423	9.57738e-27	1.54378e-22	0.413	0.298
Niche 7	Col8a1	0.32115	1.99376e-103	3.21374e-99	0.167	0.042
Niche 7	Pdlim2	0.321086	4.87781e-114	7.86255e-110	0.246	0.076
Niche 7	Pla2g7	0.320884	1.32724e-27	2.13937e-23	0.253	0.152
Niche 7	Spon1	0.320753	6.69115e-160	1.07855e-155	0.171	0.031
Niche 7	Gnb1	0.320522	7.9517e-06	0.128173	0.744	0.751
Niche 7	Cxcl10	0.320376	1.33212e-09	2.14725e-05	0.175	0.122
Niche 7	Fzd1	0.320142	5.5621e-63	8.96555e-59	0.204	0.078
Niche 7	Matn2	0.319521	1.49297e-140	2.40652e-136	0.198	0.045
Niche 7	Cap1	0.319188	5.39556e-16	8.69711e-12	0.295	0.214
Niche 7	Myo9b	0.318024	1.48073e-15	2.38679e-11	0.415	0.329
Niche 7	Cd2ap	0.317784	5.51154e-12	8.88405e-08	0.445	0.379
Niche 7	Apobec3	0.317151	4.7826e-73	7.70907e-69	0.19	0.065
Niche 7	Tpm3	0.316442	3.57137e-06	0.0575669	0.675	0.68
Niche 7	Podn	0.31635	8.23185e-243	1.32689e-238	0.194	0.027
Niche 7	Islr	0.316186	2.25028e-159	3.62722e-155	0.199	0.041
Niche 7	Creb3l1	0.316128	3.05146e-140	4.91864e-136	0.196	0.044
Niche 7	Myl12b	0.315873	0.00116257	1	0.846	0.867
Niche 7	Pxdn	0.315536	8.48913e-33	1.36836e-28	0.259	0.147
Niche 7	Tstd1	0.315374	1.42216e-09	2.29238e-05	0.527	0.475
Niche 7	Adgre5	0.315076	5.57206e-23	8.9816e-19	0.447	0.339
Niche 7	Trim28	0.314841	3.07514e-15	4.95682e-11	0.532	0.456
Niche 7	Ly86	0.314321	3.93201e-21	6.33801e-17	0.322	0.223
Niche 7	Rhoc	0.313928	8.05738e-15	1.29877e-10	0.593	0.519
Niche 7	Itgb2	0.313581	5.76345e-14	9.2901e-10	0.334	0.256
Niche 7	Mmrn1	0.313546	1.6443e-189	2.65045e-185	0.103	0.009
Niche 7	Olfml2b	0.313356	3.22621e-191	5.20033e-187	0.157	0.022
Niche 7	Slc44a2	0.313201	6.61737e-53	1.06665e-48	0.273	0.134
Niche 7	Mxra7	0.312478	4.53653e-73	7.31244e-69	0.24	0.094
Niche 7	Lama5	0.311869	1.10265e-85	1.77736e-81	0.2	0.064
Niche 7	Ptgfrn	0.311633	1.01308e-85	1.63298e-81	0.212	0.071
Niche 7	Gpnmb	0.310831	1.3227e-47	2.13207e-43	0.135	0.047
Niche 7	Chil3	0.310641	1.03228e-54	1.66394e-50	0.188	0.074
Niche 7	Ilk	0.310213	1.16986e-14	1.88569e-10	0.621	0.564
Niche 7	Spi1	0.310177	3.54375e-26	5.71217e-22	0.338	0.227
Niche 7	Arrb2	0.30936	5.52646e-20	8.9081e-16	0.383	0.287
Niche 7	Vasn	0.308298	6.40752e-38	1.03283e-33	0.289	0.165
Niche 7	Neurl3	0.308105	6.44323e-32	1.03858e-27	0.181	0.091
Niche 7	Dab2	0.307819	1.74493e-51	2.81265e-47	0.325	0.174
Niche 7	Lims1	0.307151	4.0959e-25	6.60218e-21	0.331	0.224
Niche 7	Kctd10	0.30647	9.83519e-38	1.58533e-33	0.292	0.168
Niche 7	Ace	0.306306	1.01786e-203	1.64069e-199	0.178	0.027
Niche 7	Itpripl2	0.306004	2.85327e-27	4.59919e-23	0.253	0.153
Niche 7	Fhl1	0.305555	1.49543e-68	2.41049e-64	0.246	0.101
Niche 7	Zeb2	0.305455	1.70663e-32	2.75092e-28	0.272	0.16
Niche 7	Rnf213	0.304985	2.51711e-10	4.05732e-06	0.461	0.394
Niche 7	Khdrbs1	0.304212	1.55857e-11	2.51226e-07	0.417	0.352
Niche 7	Id3	0.304133	1.83129e-06	0.0295186	0.831	0.836
Niche 7	Cd200	0.304021	0	0	0.187	0.016
Niche 7	Pglyrp1	0.303895	2.63199e-122	4.2425e-118	0.147	0.029
Niche 7	Anxa6	0.303569	1.93529e-11	3.1195e-07	0.678	0.633
Niche 7	Cd68	0.303063	7.89859e-14	1.27317e-09	0.385	0.307
Niche 7	Pabpc1	0.301328	2.23902e-05	0.360908	0.911	0.917
Niche 7	Nckap1l	0.30131	1.85523e-31	2.99045e-27	0.256	0.147
Niche 7	Mfap2	0.301239	1.23064e-221	1.98366e-217	0.152	0.018
Niche 7	Klf6	0.30073	1.10213e-17	1.77652e-13	0.36	0.266
Niche 7	Oxct1	0.300245	3.61232e-62	5.8227e-58	0.251	0.11
Niche 7	Wipf1	0.299924	1.13819e-43	1.83466e-39	0.238	0.119
Niche 7	Dag1	0.29961	2.17969e-09	3.51344e-05	0.519	0.465
Niche 7	Rap1b	0.298473	0.00612855	1	0.671	0.682
Niche 7	Wdr1	0.297581	8.81974e-05	1	0.596	0.583
Niche 7	Cd300c2	0.297558	2.56312e-19	4.13149e-15	0.307	0.218
Niche 7	Cd53	0.297186	6.81827e-17	1.09904e-12	0.286	0.203
Niche 7	Alcam	0.296042	5.4067e-10	8.71506e-06	0.597	0.539
Niche 7	Epb41l2	0.296021	7.71584e-34	1.24372e-29	0.277	0.162
Niche 7	Sox9	0.295901	1.51977e-08	0.000244972	0.261	0.208
Niche 7	Gpsm3	0.295806	6.60457e-45	1.06459e-40	0.282	0.148
Niche 7	Pcna	0.295513	6.69697e-08	0.00107948	0.56	0.536
Niche 7	Aldh1b1	0.295501	0.00150656	1	0.581	0.553
Niche 7	Jag1	0.295461	3.79194e-67	6.11223e-63	0.176	0.06
Niche 7	Arrb1	0.295377	3.5065e-39	5.65212e-35	0.269	0.147
Niche 7	Gm2a	0.295073	0.00729489	1	0.709	0.723
Niche 7	Tgfbr1	0.294826	8.80245e-13	1.41887e-08	0.303	0.233
Niche 7	Adam10	0.29478	2.09961e-11	3.38436e-07	0.444	0.378
Niche 7	Ccnd2	0.294735	1.59609e-38	2.57273e-34	0.237	0.123
Niche 7	Fcgr4	0.294405	0.00540401	1	0.311	0.293
Niche 7	Cyp4f18	0.29431	1.25667e-85	2.02563e-81	0.158	0.043
Niche 7	Vcl	0.293335	5.18931e-18	8.36465e-14	0.41	0.32
Niche 7	Tpd52	0.292024	6.40187e-08	0.00103192	0.497	0.458
Niche 7	Clec4a1	0.291974	3.14447e-32	5.06856e-28	0.251	0.142
Niche 7	Plekho1	0.290998	3.92706e-36	6.33003e-32	0.264	0.148
Niche 7	Kcnn4	0.290305	5.19146e-210	8.36811e-206	0.147	0.018
Niche 7	P3h3	0.289869	6.51333e-88	1.04988e-83	0.203	0.065
Niche 7	Asah1	0.28985	0.000167589	1	0.578	0.562
Niche 7	Dsg2	0.289809	0.000217402	1	0.412	0.386
Niche 7	Csf3r	0.289748	3.85485e-54	6.21362e-50	0.157	0.056
Niche 7	Ccl7	0.289547	3.99797e-63	6.44432e-59	0.177	0.062
Niche 7	Cdk4	0.288586	3.69575e-12	5.95718e-08	0.574	0.517
Niche 7	Rtp4	0.288577	3.47302e-11	5.59816e-07	0.333	0.265
Niche 7	Ccdc3	0.288193	1.40256e-110	2.26079e-106	0.2	0.054
Niche 7	Tcf21	0.288168	9.00596e-80	1.45167e-75	0.23	0.083
Niche 7	Sptan1	0.288031	1.97844e-10	3.18905e-06	0.57	0.519
Niche 7	Il10rb	0.28785	5.46499e-18	8.80902e-14	0.319	0.23
Niche 7	Efhd2	0.287839	9.22703e-08	0.0014873	0.593	0.557
Niche 7	Add1	0.28759	1.02419e-15	1.6509e-11	0.404	0.322
Niche 7	Otulinl	0.287504	5.17093e-43	8.33503e-39	0.198	0.09
Niche 7	Evl	0.287306	4.46203e-29	7.19235e-25	0.258	0.153
Niche 7	Phlda3	0.287022	1.14757e-32	1.84976e-28	0.314	0.194
Niche 7	Chmp4b	0.286844	1.23717e-05	0.199419	0.444	0.412
Niche 7	Pdgfra	0.286292	2.4579e-63	3.96189e-59	0.22	0.088
Niche 7	Itga9	0.286022	8.53128e-17	1.37516e-12	0.313	0.23
Niche 7	Arhgap1	0.285436	1.7713e-32	2.85515e-28	0.315	0.196
Niche 7	Ltb	0.285068	1.01279e-84	1.63252e-80	0.126	0.029
Niche 7	Unc5b	0.284774	7.19537e-105	1.15982e-100	0.181	0.047
Niche 7	Nap1l1	0.284347	8.07727e-06	0.130198	0.646	0.641
Niche 7	Pdpn	0.284303	5.13039e-308	8.26968e-304	0.163	0.014
Niche 7	Jup	0.284218	1.66065e-10	2.67679e-06	0.508	0.452
Niche 7	Clic4	0.283984	3.81234e-09	6.14511e-05	0.544	0.491
Niche 7	Acvrl1	0.28315	1.23708e-53	1.99406e-49	0.218	0.094
Niche 7	Hspb1	0.282883	1.20875e-19	1.94838e-15	0.548	0.436
Niche 7	Rhog	0.282687	1.36223e-12	2.19578e-08	0.488	0.42
Niche 7	Plxnd1	0.282571	3.78625e-19	6.10305e-15	0.361	0.268
Niche 7	Icam1	0.28189	2.92161e-05	0.470934	0.475	0.442
Niche 7	Trim35	0.281746	3.79194e-68	6.11223e-64	0.221	0.085
Niche 7	Plekho2	0.281508	1.20644e-39	1.94466e-35	0.237	0.121
Niche 7	Dkk3	0.281307	3.6818e-105	5.9347e-101	0.163	0.04
Niche 7	Prmt1	0.281219	6.13594e-17	9.89052e-13	0.404	0.317
Niche 7	Tmed3	0.280348	9.06406e-14	1.46104e-09	0.621	0.56
Niche 7	Ddx17	0.278799	0.00641476	1	0.58	0.584
Niche 7	Ralb	0.278479	1.28758e-24	2.07546e-20	0.306	0.204
Niche 7	Igtp	0.278444	6.8285e-06	0.110069	0.316	0.272
Niche 7	Ms4a4c	0.278219	2.37372e-60	3.82619e-56	0.136	0.042
Niche 7	Tead1	0.277968	4.85764e-38	7.83002e-34	0.26	0.141
Niche 7	Cd72	0.277634	8.12901e-50	1.31032e-45	0.178	0.072
Niche 7	Slc6a6	0.277554	1.13257e-08	0.000182559	0.369	0.316
Niche 7	Isg15	0.276981	0.000123464	1	0.352	0.316
Niche 7	Pfkp	0.276958	6.72116e-73	1.08338e-68	0.207	0.074
Niche 7	Nbl1	0.276872	0	0	0.15	0.012
Niche 7	Lama2	0.276747	1.20028e-168	1.93474e-164	0.164	0.027
Niche 7	Ncf2	0.276601	3.87079e-24	6.23932e-20	0.248	0.154
Niche 7	Glis2	0.276586	8.96439e-199	1.44497e-194	0.179	0.028
Niche 7	Snx17	0.276585	9.68481e-22	1.56109e-17	0.383	0.282
Niche 7	Synpo	0.276482	1.13968e-41	1.83705e-37	0.263	0.138
Niche 7	Plod2	0.275675	1.94844e-158	3.14068e-154	0.157	0.026
Niche 7	Fundc2	0.275352	2.31464e-27	3.73097e-23	0.349	0.238
Niche 7	Tnfaip2	0.275076	2.57249e-07	0.00414659	0.337	0.286
Niche 7	Rcn2	0.274783	4.017e-29	6.475e-25	0.306	0.191
Niche 7	Hes1	0.274434	5.69617e-11	9.18165e-07	0.352	0.286
Niche 7	Ybx3	0.274353	2.77081e-24	4.46627e-20	0.472	0.359
Niche 7	Pirb	0.274157	1.34599e-17	2.1696e-13	0.276	0.191
Niche 7	Atpif1	0.272945	2.63085e-05	0.424067	0.769	0.766
Niche 7	Gpm6a	0.272495	5.09225e-238	8.20821e-234	0.166	0.02
Niche 7	Rab8b	0.272194	1.24456e-41	2.00611e-37	0.228	0.112
Niche 7	Kctd17	0.271596	7.73996e-28	1.2476e-23	0.312	0.201
Niche 7	Tsc22d1	0.270994	7.36788e-16	1.18763e-11	0.566	0.483
Niche 7	Pygb	0.270903	2.43186e-42	3.91991e-38	0.245	0.124
Niche 7	Parp14	0.270205	1.56397e-07	0.00252096	0.32	0.271
Niche 7	Marcksl1	0.269702	2.2036e-10	3.55198e-06	0.387	0.326
Niche 7	Pip4k2a	0.269654	3.81479e-42	6.14906e-38	0.234	0.115
Niche 7	Gltp	0.269241	7.98304e-37	1.28679e-32	0.274	0.153
Niche 7	Nop53	0.268708	1.31601e-09	2.12127e-05	0.653	0.605
Niche 7	Gpx8	0.268486	2.40949e-137	3.88385e-133	0.191	0.043
Niche 7	Clec11a	0.267996	1.28904e-75	2.07781e-71	0.203	0.071
Niche 7	Camk1	0.267732	1.3449e-19	2.16785e-15	0.454	0.359
Niche 7	P2ry6	0.267693	1.00686e-58	1.62296e-54	0.216	0.089
Niche 7	Fcgr1	0.267385	2.34371e-26	3.77782e-22	0.222	0.128
Niche 7	Tspo	0.266964	4.70195e-07	0.00757908	0.837	0.834
Niche 7	Col4a5	0.266958	6.81417e-149	1.09838e-144	0.138	0.022
Niche 7	Adamts1	0.266819	1.8844e-26	3.03746e-22	0.313	0.205
Niche 7	Cldn5	0.266631	7.55452e-23	1.21771e-18	0.22	0.132
Niche 7	Tgfb1i1	0.265789	8.1533e-77	1.31423e-72	0.201	0.069
Niche 7	Arl4c	0.265571	5.89372e-64	9.50008e-60	0.16	0.053
Niche 7	Vat1	0.26535	3.80732e-15	6.13701e-11	0.36	0.277
Niche 7	Ier3	0.264967	2.03638e-18	3.28243e-14	0.297	0.202
Niche 7	Smim22	0.264503	4.29113e-13	6.91687e-09	0.406	0.327
Niche 7	Bin1	0.264392	2.27031e-15	3.65952e-11	0.347	0.267
Niche 7	Jpt1	0.264127	7.43989e-09	0.000119924	0.652	0.603
Niche 7	Emp2	0.264123	1.23188e-54	1.98567e-50	0.2	0.082
Niche 7	Pld3	0.264017	9.13464e-15	1.47241e-10	0.444	0.366
Niche 7	45177	0.263843	4.22405e-69	6.80874e-65	0.211	0.079
Niche 7	Relb	0.263715	7.93609e-42	1.27922e-37	0.205	0.096
Niche 7	Notch3	0.263422	4.49608e-143	7.24723e-139	0.158	0.029
Niche 7	Clec4a2	0.262989	8.60721e-40	1.3874e-35	0.233	0.118
Niche 7	Hnrnpdl	0.262903	1.32353e-08	0.000213339	0.512	0.461
Niche 7	Grk2	0.262843	5.88417e-12	9.48469e-08	0.454	0.382
Niche 7	Itga3	0.262813	4.68747e-63	7.55574e-59	0.188	0.069
Niche 7	Hdac7	0.262645	5.33365e-63	8.59731e-59	0.215	0.085
Niche 7	AI506816	0.262528	5.04219e-15	8.12751e-11	0.437	0.357
Niche 7	Cldn4	0.262318	9.72766e-164	1.568e-159	0.105	0.012
Niche 7	Ccr5	0.2623	5.74575e-35	9.26157e-31	0.198	0.098
Niche 7	Esyt1	0.261392	3.73913e-26	6.02711e-22	0.313	0.205
Niche 7	C5ar1	0.260525	1.60343e-55	2.58457e-51	0.19	0.075
Niche 7	Akt1	0.260261	1.74138e-11	2.80693e-07	0.502	0.445
Niche 7	Upk3b	0.259705	8.12399e-260	1.30951e-255	0.134	0.011
Niche 7	Ifit3	0.259592	2.51998e-13	4.06196e-09	0.197	0.133
Niche 7	Hpcal1	0.25956	1.00643e-14	1.62227e-10	0.333	0.254
Niche 7	Cdc42ep1	0.259432	1.75714e-15	2.83233e-11	0.443	0.362
Niche 7	Casp12	0.259073	1.43424e-74	2.31185e-70	0.152	0.044
Niche 7	Plxdc2	0.258955	1.07015e-117	1.72497e-113	0.144	0.029
Niche 7	Sfxn3	0.258756	5.80816e-95	9.36218e-91	0.176	0.048
Niche 7	P3h4	0.258359	1.04089e-144	1.67782e-140	0.188	0.04
Niche 7	Ddx39b	0.257906	2.14285e-08	0.000345407	0.59	0.554
Niche 7	Zmiz1	0.257727	4.79661e-20	7.73166e-16	0.344	0.247
Niche 7	Dync1h1	0.257714	1.63091e-05	0.262886	0.64	0.62
Niche 7	Lnpep	0.256589	1.25449e-11	2.02211e-07	0.291	0.224
Niche 7	Tceal9	0.256569	6.06068e-07	0.00976921	0.564	0.532
Niche 7	Map7d1	0.256284	2.14252e-07	0.00345353	0.575	0.543
Niche 7	Gucy1a1	0.25541	1.8905e-56	3.0473e-52	0.212	0.088
Niche 7	Coro1c	0.255377	7.53514e-12	1.21459e-07	0.356	0.287
Niche 7	Smtn	0.255359	3.45197e-42	5.56423e-38	0.264	0.138
Niche 7	Uba7	0.255318	1.34319e-15	2.16508e-11	0.281	0.202
Niche 7	Tcf4	0.255292	3.30881e-28	5.33347e-24	0.26	0.155
Niche 7	Spint1	0.25523	2.10031e-154	3.38549e-150	0.127	0.018
Niche 7	Plscr3	0.255009	2.21019e-42	3.56261e-38	0.243	0.123
Niche 7	Cpxm2	0.254935	1.43382e-242	2.31118e-238	0.122	0.01
Niche 7	Filip1l	0.253791	1.07855e-55	1.73851e-51	0.209	0.086
Niche 7	Ppt1	0.253787	2.52662e-06	0.0407266	0.424	0.384
Niche 7	Syngr2	0.253426	0.000316967	1	0.696	0.69
Niche 7	Prom1	0.253115	9.18789e-41	1.481e-36	0.169	0.073
Niche 7	Fcrls	0.253091	2.85955e-234	4.60931e-230	0.129	0.012
Niche 7	Sema3f	0.252911	7.55371e-41	1.21758e-36	0.295	0.162
Niche 7	Maged2	0.252878	4.964e-28	8.00148e-24	0.297	0.186
Niche 7	Plaat3	0.252843	9.46587e-14	1.5258e-09	0.336	0.26
Niche 7	Sp100	0.252619	2.82134e-32	4.54772e-28	0.227	0.123
Niche 7	Cystm1	0.252463	2.86444e-09	4.61719e-05	0.41	0.354
Niche 7	Cavin2	0.251765	2.73755e-25	4.41265e-21	0.305	0.199
Niche 7	Inpp5d	0.251019	3.29396e-31	5.30953e-27	0.2	0.104
Niche 7	Fes	0.250978	9.17744e-28	1.47931e-23	0.229	0.132
Niche 7	Prrc2a	0.250969	4.11597e-09	6.63453e-05	0.435	0.383
Niche 7	Srrm2	0.250702	0.000466435	1	0.524	0.498
Niche 7	Cnn1	0.250066	1.45809e-231	2.35029e-227	0.116	0.01

## Sheet: Table S3b Zone 1
Table S3b. Signature genes in Zone 1
gene	p_val	avg_log2FC	pct.1	pct.2	p_val_adj
Pigr	0	0.731382	0.973	0.893	0
Atp1b1	0	0.545738	0.789	0.598	0
Tstd1	0	0.907079	0.75	0.405	0
Slc2a2	0	0.51641	0.85	0.672	0
Tm4sf4	0	0.535301	0.953	0.851	0
Etnppl	0	0.629058	0.463	0.243	0
Bdh2	0	0.453508	0.444	0.202	0
Aldh1b1	0	1.47454	0.869	0.47	0
Aldob	0	0.600706	0.999	0.993	0
Mup20	0	1.06715	1	1	0
Gc	0	0.544573	1	1	0
Alb	0	0.621401	1	1	0
Hsd17b13	0	1.43438	0.994	0.931	0
Spp1	0	1.80312	0.853	0.617	0
Sdsl	0	0.469775	0.492	0.258	0
Sds	0	1.37068	0.899	0.606	0
Mug2	0	0.724394	0.99	0.943	0
Apoc2	0	0.938298	0.999	0.984	0
Cyp2a12	0	0.62894	0.981	0.927	0
Cyp2f2	0	1.49869	0.986	0.781	0
Gas2	0	0.412366	0.473	0.248	0
Mfge8	0	1.0076	0.756	0.544	0
Ctsc	0	0.638288	0.896	0.718	0
Cib3	0	0.611931	0.412	0.182	0
Cdh1	0	0.681759	0.571	0.271	0
Ftcd	0	0.655243	0.935	0.831	0
Hal	0	1.02475	0.733	0.485	0
Amdhd1	0	0.719794	0.816	0.59	0
Hsd17b6	0	0.975119	0.812	0.446	0
Gls2	0	1.02616	0.875	0.619	0
Ccl9	0	0.515363	0.874	0.71	0
Acly	0	0.662959	0.898	0.751	0
Serpina12	0	1.12426	0.845	0.661	0
Sfxn1	0	0.604679	0.726	0.443	0
Fbp1	0	0.586948	0.994	0.978	0
Cryl1	0	0.385999	0.375	0.154	0
Clu	0	0.612684	1	0.999	0
Selenop	0	0.553778	1	0.999	0
C9	0	0.600167	0.982	0.942	0
Rida	0	0.990833	0.994	0.961	0
Ly6e	0	0.745892	0.99	0.954	0
Ly6a	0	0.675815	0.702	0.481	0
Smim22	0	0.456349	0.519	0.281	0
Slc3a1	0	0.594382	0.61	0.353	0
Spink1	0	1.12804	0.657	0.406	0
Tkfc	0	0.632366	0.952	0.867	0
Gldc	0	0.626563	0.896	0.738	0
Sult1a1	5.15003e-302	0.599623	0.99	0.957	8.30133e-298
Slpi	1.1084e-299	0.848079	0.702	0.552	1.78664e-295
Apoc3	7.88759e-299	0.479228	1	0.997	1.2714e-294
Apom	3.07103e-297	0.479356	0.991	0.973	4.95019e-293
Cxadr	1.01048e-290	0.634503	0.846	0.736	1.62879e-286
Sqor	3.37449e-288	0.477441	0.805	0.633	5.43935e-284
Lsr	1.12062e-285	0.537059	0.939	0.878	1.80632e-281
Rarres2	2.25173e-284	0.462756	0.998	0.979	3.62957e-280
Ifitm3	1.012e-282	0.476874	0.998	0.987	1.63124e-278
Serpina1a	9.29991e-279	0.451024	0.999	0.997	1.49905e-274
Ctnnbip1	3.94399e-277	0.306973	0.336	0.145	6.35732e-273
H2-Q7	4.1582e-277	0.494928	0.832	0.688	6.70261e-273
Serpina1c	5.76257e-275	0.536431	1	0.998	9.28869e-271
Cps1	6.19471e-272	0.596138	0.997	0.98	9.98526e-268
Aspg	1.93148e-268	0.598218	0.689	0.486	3.11335e-264
Arg1	1.74651e-265	0.592329	0.992	0.97	2.8152e-261
Atp1a1	6.18967e-265	0.477743	0.972	0.916	9.97713e-261
Slc25a47	4.38683e-261	0.543004	0.978	0.939	7.07114e-257
Cfi	5.1168e-256	0.454635	0.99	0.961	8.24777e-252
Tff3	5.78716e-250	0.350081	0.31	0.135	9.32833e-246
Cfhr2	8.82047e-250	0.463467	0.991	0.964	1.42177e-245
Alcam	2.74622e-242	0.476789	0.684	0.504	4.42664e-238
Wfdc2	2.32829e-241	0.352285	0.46	0.257	3.75298e-237
Cyp39a1	7.476e-239	0.298653	0.376	0.185	1.20506e-234
Uroc1	4.36272e-238	0.549516	0.745	0.598	7.03227e-234
Nrg4	2.71246e-236	0.362555	0.449	0.251	4.37221e-232
Serpina1b	1.08708e-234	0.438802	0.999	0.997	1.75227e-230
B2m	4.62933e-233	0.419755	1	0.998	7.46202e-229
Rtn4	2.92677e-232	0.469817	0.863	0.741	4.71766e-228
Ptma	3.23785e-231	0.364701	0.993	0.962	5.21909e-227
Myl12b	4.01607e-229	0.465645	0.931	0.849	6.47351e-225
Cd24a	5.37618e-226	0.340809	0.288	0.126	8.66586e-222
Serpind1	2.29532e-216	0.493473	0.98	0.939	3.69983e-212
Hsd11b1	3.76353e-216	0.619233	0.961	0.884	6.06644e-212
Bhmt	2.32449e-215	0.506338	0.997	0.985	3.74685e-211
Pter	5.95148e-214	0.457326	0.785	0.64	9.5932e-210
Khk	6.54858e-213	0.45624	0.93	0.863	1.05557e-208
F11r	3.71789e-210	0.61791	0.82	0.701	5.99287e-206
C8a	9.58676e-208	0.50487	0.981	0.947	1.54529e-203
Id2	7.40559e-207	0.440836	0.926	0.844	1.19371e-202
Igf1	1.86184e-203	0.378368	0.989	0.968	3.0011e-199
Ahsg	3.19798e-195	0.373878	1	1	5.15483e-191
Krt18	7.47449e-195	0.506121	0.963	0.947	1.20481e-190
Sorbs2	1.40497e-194	0.392649	0.679	0.514	2.26468e-190
Otc	8.66433e-188	0.4742	0.931	0.845	1.3966e-183
Selenbp2	1.6822e-184	0.597715	0.909	0.792	2.71154e-180
Apoa5	3.79017e-183	0.545597	0.999	0.993	6.10938e-179
Noct	1.71384e-181	0.330087	0.533	0.355	2.76253e-177
Cd63	5.38982e-181	0.447448	0.616	0.445	8.68786e-177
App	1.65884e-177	0.413701	0.737	0.591	2.67389e-173
Uox	5.46825e-175	0.476061	0.996	0.978	8.81428e-171
Ass1	5.2078e-174	0.49404	0.996	0.983	8.39446e-170
Cxcl1	2.22535e-173	0.484078	0.701	0.54	3.58704e-169
Mmp15	8.73621e-173	0.394127	0.499	0.334	1.40819e-168
Nudt4	4.2153e-166	0.356036	0.935	0.867	6.79463e-162
Afm	4.85101e-166	0.435046	0.906	0.828	7.81935e-162
Itih2	1.25316e-163	0.437094	0.995	0.974	2.01997e-159
Prdx4	9.40308e-163	0.349643	0.9	0.816	1.51568e-158
B4galt5	6.31247e-162	0.374698	0.45	0.287	1.01751e-157
Bmyc	1.09005e-160	0.281652	0.379	0.221	1.75706e-156
Ugp2	3.1611e-160	0.325218	0.92	0.825	5.09538e-156
Ctsl	5.51305e-160	0.38181	0.997	0.977	8.88649e-156
Atp5g1	2.86114e-155	0.33604	0.981	0.947	4.61187e-151
Ak4	1.16918e-152	0.262766	0.392	0.235	1.8846e-148
Itih5	1.45974e-151	0.283233	0.318	0.174	2.35295e-147
Gcnt2	2.46915e-151	0.264999	0.362	0.211	3.98002e-147
Anxa5	1.043e-150	0.384198	0.925	0.864	1.68122e-146
Fn1	3.33761e-150	0.373179	0.999	0.988	5.37989e-146
St3gal4	2.39332e-148	0.356698	0.843	0.74	3.85779e-144
Azgp1	3.82476e-147	0.364388	0.996	0.987	6.16513e-143
Tnfrsf12a	3.77329e-146	0.442864	0.678	0.535	6.08216e-142
Cfb	3.44821e-145	0.391002	0.999	0.99	5.55817e-141
Rbp1	8.56858e-145	0.31259	0.793	0.668	1.38117e-140
Gpt2	2.54061e-144	0.338073	0.965	0.908	4.09521e-140
Serinc3	1.10231e-142	0.345633	0.973	0.93	1.77681e-138
Rrbp1	1.95804e-142	0.363773	0.98	0.945	3.15617e-138
Tmsb10	7.46534e-141	0.398491	0.861	0.757	1.20334e-136
Ambp	1.2831e-140	0.429564	1	0.999	2.06822e-136
Spcs2	3.6714e-140	0.321683	0.929	0.857	5.91793e-136
Gpi1	7.98261e-140	0.332371	0.877	0.783	1.28672e-135
Tagln2	1.75375e-139	0.373462	0.759	0.644	2.82687e-135
Gm2a	4.64588e-139	0.432349	0.795	0.703	7.48869e-135
Cox7b	2.73585e-138	0.305839	0.985	0.951	4.40992e-134
Serpinb6b	3.08598e-138	0.288798	0.312	0.175	4.97429e-134
Serpinc1	4.63261e-138	0.4051	1	0.994	7.4673e-134
Tmem176b	3.15775e-136	0.366564	0.98	0.964	5.08997e-132
Prelp	8.25398e-135	0.388055	0.702	0.577	1.33046e-130
Slc39a4	3.40789e-134	0.39786	0.589	0.452	5.49318e-130
Kifc3	3.64946e-134	0.253718	0.361	0.219	5.88257e-130
Xbp1	4.62156e-133	0.343796	0.93	0.882	7.44949e-129
St3gal5	6.56574e-133	0.301696	0.911	0.827	1.05833e-128
Tgm2	7.70676e-132	0.480031	0.886	0.834	1.24225e-127
Fgfr2	9.60935e-132	0.261529	0.368	0.225	1.54893e-127
Myl6	5.64099e-131	0.261754	0.996	0.98	9.09271e-127
Pck1	6.26579e-131	0.506375	0.989	0.968	1.00998e-126
Cd9	6.29041e-131	0.358955	0.697	0.57	1.01395e-126
Tpm1	7.81574e-131	0.331947	0.738	0.625	1.25982e-126
Ugt2b38	1.17346e-130	0.276395	0.171	0.073	1.89151e-126
Gm49980	5.92727e-129	0.292806	0.917	0.817	9.55417e-125
Myl12a	1.88525e-128	0.321599	0.918	0.837	3.03883e-124
Sdc1	2.09829e-128	0.441214	0.964	0.916	3.38223e-124
Gstp1	2.83281e-127	0.602019	0.863	0.798	4.5662e-123
Krt8	6.66857e-127	0.346433	0.973	0.961	1.07491e-122
Pglyrp2	1.93511e-126	0.352801	0.919	0.853	3.11921e-122
Atp5o	4.66503e-126	0.284622	0.987	0.952	7.51957e-122
Nudt19	1.91924e-125	0.29974	0.683	0.549	3.09362e-121
Farp1	4.93544e-125	0.263747	0.439	0.293	7.95544e-121
Slc37a4	5.00409e-125	0.369765	0.794	0.688	8.06609e-121
Ivns1abp	5.23513e-125	0.282095	0.83	0.722	8.4385e-121
Cadm1	1.97349e-123	0.267052	0.417	0.274	3.18106e-119
Coa3	6.94643e-123	0.313213	0.889	0.807	1.1197e-118
Apof	1.05213e-122	0.339428	0.996	0.981	1.69594e-118
Iigp1	6.86566e-121	0.477053	0.9	0.829	1.10668e-116
Cox5a	2.07121e-120	0.288552	0.988	0.958	3.33859e-116
Trf	8.70981e-120	0.293408	1	1	1.40394e-115
Eppk1	1.69662e-119	0.287655	0.44	0.301	2.73478e-115
Thoc7	4.51207e-119	0.298426	0.801	0.691	7.27301e-115
Plscr1	8.3982e-119	0.351658	0.592	0.459	1.35371e-114
Ndufc2	1.28373e-118	0.284563	0.927	0.848	2.06924e-114
Uqcrh	4.56637e-118	0.313071	0.98	0.943	7.36053e-114
H3f3b	1.27173e-117	0.264016	0.983	0.938	2.04991e-113
Hgfac	5.62851e-116	0.325162	0.812	0.709	9.0726e-112
Paxx	1.81204e-114	0.337745	0.542	0.413	2.92082e-110
Aadac	4.3184e-114	0.295152	0.981	0.942	6.96082e-110
Gapdh	7.74503e-114	0.352651	0.981	0.952	1.24842e-109
Abhd2	3.07399e-112	0.43617	0.736	0.632	4.95496e-108
Fkbp11	3.95049e-112	0.326206	0.733	0.61	6.36779e-108
C1s1	5.41226e-112	0.310444	0.959	0.898	8.72402e-108
Pygl	8.93722e-112	0.34349	0.914	0.844	1.44059e-107
Slc25a3	1.5799e-111	0.28908	0.971	0.924	2.54664e-107
Got1	1.14064e-110	0.345589	0.933	0.877	1.8386e-106
Degs1	1.25893e-110	0.308554	0.832	0.74	2.02927e-106
Calm2	1.90833e-110	0.262481	0.919	0.849	3.07603e-106
H2afz	2.9749e-110	0.316134	0.959	0.901	4.79524e-106
Cyp2c23	1.42476e-109	0.305882	0.867	0.786	2.29656e-105
Hpx	1.43877e-109	0.351168	1	1	2.31915e-105
Hnrnpa2b1	1.56895e-109	0.263836	0.978	0.941	2.52899e-105
C2	1.19137e-108	0.348571	0.743	0.635	1.92037e-104
Clint1	1.58961e-108	0.290969	0.687	0.563	2.56229e-104
Ifi27	2.05724e-108	0.281906	0.886	0.797	3.31607e-104
Atp5mpl	3.2442e-108	0.286504	0.986	0.955	5.22933e-104
Plpp2	4.65713e-108	0.267409	0.632	0.496	7.50683e-104
Vtn	8.21775e-108	0.386471	1	0.998	1.32462e-103
Cp	1.15251e-107	0.339487	0.996	0.986	1.85773e-103
Acat3	1.16776e-107	0.305855	0.924	0.86	1.88231e-103
Qprt	1.88247e-107	0.31142	0.917	0.856	3.03436e-103
Gng12	4.69327e-107	0.274653	0.744	0.63	7.56509e-103
Fndc4	1.54383e-106	0.265911	0.619	0.49	2.4885e-102
Btf3	6.69798e-106	0.288677	0.95	0.892	1.07965e-101
H2-D1	1.33836e-105	0.301814	0.998	0.983	2.1573e-101
Cnn3	1.93867e-105	0.272854	0.783	0.682	3.12494e-101
Gjb2	5.96246e-105	0.349403	0.955	0.908	9.61089e-101
Gclc	7.03833e-105	0.328464	0.871	0.787	1.13451e-100
Anxa4	1.64952e-104	0.269548	0.637	0.513	2.65886e-100
Serpinf1	2.75736e-104	0.3073	0.954	0.901	4.44459e-100
Arsg	7.15229e-104	0.259213	0.417	0.287	1.15288e-99
Gckr	9.66264e-104	0.290868	0.743	0.633	1.55752e-99
Rhoc	2.36634e-103	0.289196	0.621	0.496	3.8143e-99
Tomm20	2.44097e-103	0.279866	0.871	0.788	3.9346e-99
Erp44	2.20298e-102	0.257817	0.772	0.665	3.55099e-98
Cdc42	3.70902e-102	0.260531	0.934	0.876	5.97856e-98
Stra6l	1.01398e-101	0.294411	0.752	0.649	1.63443e-97
Pnpla7	1.04025e-101	0.349006	0.926	0.879	1.67678e-97
Nid1	3.70558e-101	0.266369	0.392	0.263	5.97303e-97
Pdia6	4.87562e-101	0.281452	0.982	0.949	7.85902e-97
Paics	5.74274e-101	0.287147	0.89	0.805	9.25673e-97
Lamp1	6.85974e-101	0.265371	0.996	0.972	1.10572e-96
Plxnb1	7.66779e-101	0.276995	0.54	0.41	1.23597e-96
Slc22a7	1.26715e-100	0.328214	0.431	0.301	2.04251e-96
Tmem141	2.12413e-100	0.261691	0.586	0.46	3.42388e-96
St6gal1	3.74464e-100	0.264566	0.754	0.616	6.03598e-96
Slc7a2	9.31472e-100	0.355385	0.832	0.757	1.50144e-95
Hes1	3.51899e-99	0.256457	0.389	0.262	5.67227e-95
Ndufb5	3.61724e-99	0.273832	0.942	0.876	5.83063e-95
Aqp8	3.75535e-99	0.34714	0.662	0.534	6.05326e-95
Pdia3	4.88369e-99	0.306449	0.987	0.958	7.87201e-95
Ndufa4	9.13889e-99	0.253292	0.996	0.983	1.4731e-94
Eny2	1.72208e-98	0.250731	0.906	0.83	2.77582e-94
Gm43305	3.95826e-98	0.387084	0.738	0.621	6.38032e-94
Id1	8.07973e-98	0.271185	0.493	0.366	1.30237e-93
Psmb8	9.80331e-98	0.290154	0.686	0.571	1.58019e-93
Kng2	3.35813e-97	0.291792	0.969	0.929	5.41297e-93
Suclg1	4.22859e-97	0.289096	0.941	0.887	6.81606e-93
Rack1	3.62461e-96	0.271818	0.991	0.975	5.8425e-92
Hamp	7.59003e-96	0.377531	0.989	0.963	1.22344e-91
Laptm4a	1.2207e-95	0.28106	0.929	0.879	1.96765e-91
Ndufa1	1.3114e-95	0.27027	0.948	0.888	2.11385e-91
Dsg2	3.091e-95	0.272732	0.486	0.361	4.98238e-91
Kng1	6.13963e-95	0.271834	0.999	0.994	9.89647e-91
Slc9a3r1	3.97794e-94	0.307974	0.941	0.89	6.41204e-90
Gas5	9.99111e-94	0.357238	0.939	0.878	1.61047e-89
Ppia	1.41884e-93	0.308957	0.99	0.966	2.28702e-89
Etnk1	1.71171e-93	0.259705	0.558	0.438	2.7591e-89
Ghitm	2.07093e-93	0.27117	0.973	0.923	3.33814e-89
Pzp	4.12706e-93	0.262675	1	0.997	6.65241e-89
Serpinf2	6.6536e-93	0.338103	0.995	0.978	1.07249e-88
Hnrnpk	9.7858e-93	0.255186	0.949	0.899	1.57737e-88
Smoc1	1.73435e-92	0.270193	0.594	0.476	2.79561e-88
Tmem147	3.14897e-92	0.259912	0.939	0.888	5.07582e-88
Ifi27l2b	4.07373e-92	0.338585	0.697	0.601	6.56644e-88
Aplp2	1.85224e-91	0.351695	0.915	0.872	2.98562e-87
Hnrnpa3	3.02945e-91	0.250507	0.898	0.832	4.88317e-87
H2-K1	3.67086e-91	0.388491	1	0.996	5.91707e-87
H2-Q10	1.90741e-90	0.333098	1	0.998	3.07455e-86
Ddost	7.96336e-90	0.263138	0.884	0.819	1.28361e-85
Apoa4	3.09223e-89	0.685241	0.959	0.898	4.98436e-85
Fxyd1	4.39623e-89	0.254567	0.965	0.919	7.08628e-85
Mup3	1.07266e-88	0.614614	0.993	0.972	1.72902e-84
Dbi	1.09892e-88	0.265888	0.999	0.994	1.77134e-84
Myh9	1.68807e-88	0.41225	0.675	0.588	2.721e-84
Cox7a2	1.69261e-88	0.272096	0.982	0.954	2.72831e-84
Psen2	1.74395e-88	0.335167	0.954	0.912	2.81108e-84
Cox6c	2.63264e-88	0.25766	0.994	0.978	4.24355e-84
Gsta2	2.78257e-88	0.371899	0.357	0.242	4.48523e-84
Vmp1	3.54812e-88	0.253987	0.913	0.852	5.71921e-84
Sdc2	7.11548e-88	0.275201	0.814	0.734	1.14694e-83
Lasp1	9.39968e-88	0.294455	0.768	0.689	1.51514e-83
H3f3a	9.69222e-88	0.252661	0.969	0.927	1.56229e-83
Man2a1	1.07272e-87	0.360795	0.881	0.821	1.72912e-83
Gm4788	1.64765e-86	0.31746	0.856	0.78	2.65585e-82
Prg4	1.80105e-86	0.263557	0.752	0.648	2.90312e-82
Nat8f1	4.12736e-86	0.367232	0.917	0.866	6.65289e-82
Ctnnb1	6.78756e-86	0.269857	0.899	0.84	1.09409e-81
Atp5f1	1.3364e-85	0.26364	0.984	0.948	2.15414e-81
Bhlhe40	1.34553e-85	0.265256	0.628	0.517	2.16886e-81
Ddx5	1.71813e-85	0.283844	0.97	0.939	2.76946e-81
Hhex	1.87136e-85	0.260787	0.709	0.601	3.01645e-81
Rhou	1.0287e-84	0.268507	0.75	0.658	1.65816e-80
Rpn1	1.14016e-84	0.299025	0.89	0.836	1.83782e-80
Uqcrfs1	1.20508e-84	0.267638	0.97	0.925	1.94248e-80
Gsta4	1.93237e-84	0.256143	0.647	0.525	3.11478e-80
9530068E07Rik	3.07768e-84	0.283154	0.815	0.733	4.96091e-80
Furin	3.34163e-84	0.250518	0.833	0.757	5.38637e-80
Calu	5.77266e-84	0.274604	0.844	0.776	9.30495e-80
Cers2	6.62268e-84	0.277358	0.957	0.911	1.06751e-79
C3	7.2994e-84	0.339474	1	1	1.17659e-79
Cbs	1.75297e-83	0.354702	0.949	0.909	2.82561e-79
F2	2.67278e-83	0.293662	0.999	0.991	4.30825e-79
Slc6a13	4.8456e-83	0.287166	0.923	0.873	7.81062e-79
Elovl2	5.17489e-83	0.291389	0.89	0.834	8.3414e-79
Cald1	6.08791e-83	0.26054	0.905	0.855	9.81311e-79
Zap70	6.77386e-83	0.273824	0.67	0.573	1.09188e-78
Ces2e	1.23586e-82	0.278971	0.938	0.891	1.99208e-78
F12	2.01325e-82	0.300335	0.977	0.946	3.24515e-78
Ndufa5	1.29183e-81	0.252201	0.905	0.827	2.08229e-77
Mdh1	3.14389e-81	0.290796	0.986	0.956	5.06764e-77
Cyp4v3	6.87627e-81	0.345805	0.948	0.9	1.10839e-76
Ostc	8.7469e-81	0.251697	0.858	0.778	1.40991e-76
Tars	9.02623e-81	0.275485	0.773	0.691	1.45494e-76
Naca	5.28905e-80	0.262889	0.972	0.929	8.52542e-76
Eno1	5.78673e-80	0.328323	0.8	0.729	9.32763e-76
Cfh	1.37182e-79	0.299523	0.997	0.985	2.21124e-75
Iyd	2.06643e-79	0.271209	0.681	0.588	3.33087e-75
Bst2	2.20804e-79	0.255602	0.973	0.926	3.55914e-75
S100a11	1.12566e-78	0.259128	0.695	0.582	1.81445e-74
Odc1	1.19914e-77	0.26721	0.701	0.61	1.93289e-73
Pla1a	1.4267e-77	0.251943	0.565	0.453	2.2997e-73
Tpt1	4.33096e-77	0.275067	0.999	0.994	6.98107e-73
Fga	5.07684e-77	0.258168	1	0.998	8.18337e-73
Avpi1	6.23201e-77	0.269032	0.798	0.725	1.00454e-72
Hc	9.31209e-77	0.379622	0.99	0.968	1.50102e-72
Ly6d	2.49806e-76	0.491206	0.778	0.736	4.02663e-72
Uqcrb	3.13709e-76	0.260799	0.949	0.893	5.05668e-72
Thrsp	5.09158e-76	0.325573	0.635	0.496	8.20713e-72
Slc41a2	1.02854e-75	0.26587	0.677	0.581	1.6579e-71
Eef1a1	1.16045e-75	0.258232	1	0.999	1.87053e-71
Atp5a1	3.47051e-75	0.287081	0.995	0.978	5.59412e-71
Atp5g3	7.68981e-75	0.280052	0.995	0.977	1.23952e-70
Car14	8.58015e-75	0.25016	0.394	0.286	1.38303e-70
Sec61b	1.83258e-74	0.256142	0.958	0.91	2.95393e-70
Ppp1r14b	1.48221e-73	0.257258	0.779	0.696	2.38918e-69
Slc26a1	2.36298e-73	0.266162	0.777	0.7	3.80889e-69
Tmem86b	8.62191e-72	0.265807	0.73	0.643	1.38977e-67
Itih3	1.23833e-71	0.307994	0.998	0.986	1.99607e-67
Hspa9	1.41497e-71	0.258496	0.979	0.949	2.28079e-67
Apob	1.86185e-71	0.321135	0.999	0.993	3.00112e-67
Scarb1	4.73606e-71	0.25292	0.854	0.793	7.63405e-67
Canx	2.30907e-70	0.28281	0.982	0.963	3.72199e-66
Cyp2c70	9.7663e-70	0.282792	0.951	0.914	1.57423e-65
Smlr1	3.51484e-69	0.274246	0.782	0.7	5.66558e-65
Ier2	6.29823e-69	0.253558	0.634	0.53	1.01521e-64
Copz1	1.53306e-68	0.251418	0.918	0.87	2.47114e-64
Cd14	3.85376e-66	0.332337	0.513	0.396	6.21188e-62
Cpn2	5.97219e-66	0.280709	0.886	0.833	9.62658e-62
Rbm3	2.40586e-65	0.266424	0.664	0.579	3.87801e-61
Kynu	5.6637e-64	0.251283	0.732	0.649	9.12931e-60
Proz	7.24816e-64	0.274731	0.948	0.9	1.16833e-59
Sparc	1.80435e-63	0.252484	0.821	0.772	2.90844e-59
Slc38a3	2.90643e-62	0.34914	0.985	0.963	4.68488e-58
Hopx	7.75141e-62	0.258315	0.704	0.62	1.24945e-57
Rpn2	3.21826e-59	0.259298	0.949	0.924	5.18752e-55
Asgr2	6.02863e-58	0.264003	0.857	0.806	9.71754e-54
Cth	1.77828e-57	0.349556	0.935	0.922	2.8664e-53
Gng5	2.99963e-57	0.273637	0.957	0.91	4.83511e-53
Txnrd1	6.45888e-57	0.296009	0.842	0.792	1.04111e-52
Cd74	1.2833e-56	0.529042	0.627	0.541	2.06856e-52
C8g	2.13862e-56	0.257797	0.988	0.967	3.44724e-52
Tmprss6	2.39996e-56	0.253212	0.967	0.928	3.8685e-52
AI182371	1.88689e-55	0.319377	0.951	0.909	3.04148e-51
Herpud1	3.4802e-55	0.263123	0.944	0.884	5.60973e-51
Psmb10	3.73983e-55	0.258945	0.63	0.543	6.02823e-51
Apoa1	2.72668e-54	0.269052	1	1	4.39513e-50
Tdo2	1.77589e-52	0.340227	0.99	0.965	2.86256e-48
Serpina1d	2.47966e-52	0.357428	0.999	0.993	3.99697e-48
Sppl2a	4.05506e-52	0.256083	0.776	0.715	6.53635e-48
F7	6.46831e-52	0.26423	0.735	0.66	1.04263e-47
C8b	1.23648e-51	0.308442	0.866	0.799	1.99309e-47
Lcn2	3.39841e-51	0.319703	0.879	0.88	5.4779e-47
Cebpa	1.19069e-50	0.265384	0.799	0.744	1.91927e-46
Mpeg1	2.74353e-50	0.259339	0.773	0.696	4.4223e-46
Asl	6.16017e-50	0.388039	0.914	0.881	9.92958e-46
Dhcr7	1.0831e-48	0.252445	0.706	0.636	1.74586e-44
F10	2.8025e-48	0.294209	0.975	0.953	4.51736e-44
Fasn	9.8989e-48	0.312223	0.867	0.822	1.5956e-43
Hmgcr	1.20707e-47	0.250805	0.556	0.474	1.94567e-43
Osgin1	1.13074e-45	0.382895	0.932	0.907	1.82263e-41
H2-Ab1	5.84221e-45	0.420812	0.438	0.357	9.41706e-41
Igfbp4	6.21682e-45	0.25883	0.998	0.989	1.00209e-40
Vmn2r3	2.23761e-44	0.472764	0.113	0.065	3.6068e-40
Plg	2.79873e-44	0.252989	0.998	0.99	4.51128e-40
Neat1	1.67208e-42	0.3264	0.774	0.746	2.69522e-38
Stat1	2.41914e-42	0.36845	0.607	0.534	3.89941e-38
Apon	5.96981e-42	0.271459	0.983	0.96	9.62273e-38
Actb	1.27902e-41	0.255983	0.996	0.993	2.06165e-37
Sc5d	2.17263e-41	0.295822	0.942	0.903	3.50205e-37
Dpyd	2.86495e-41	0.257562	0.838	0.792	4.618e-37
H2-Eb1	3.89278e-40	0.285548	0.349	0.272	6.27478e-36
Hes6	5.05903e-40	0.269681	0.59	0.512	8.15465e-36
Retsat	4.36985e-39	0.286809	0.855	0.811	7.04376e-35
2410006H16Rik	1.16538e-37	0.297437	0.746	0.668	1.87848e-33
Aldh1l1	2.74559e-37	0.382706	0.984	0.964	4.42561e-33
Serpina1e	1.24598e-34	0.439428	0.972	0.957	2.00839e-30
Tapbp	4.66088e-33	0.330531	0.784	0.753	7.51288e-29
H2-Aa	3.1228e-32	0.286562	0.389	0.321	5.03364e-28
Ubd	3.14939e-29	0.38248	0.277	0.219	5.0765e-25
Agxt	1.6725e-28	0.337145	0.9	0.87	2.69591e-24
Mup21	1.27383e-26	0.591132	0.656	0.633	2.05329e-22
G6pc	6.61336e-23	0.338887	0.69	0.667	1.06601e-18
Aox3	1.67667e-20	0.46465	0.796	0.771	2.70263e-16
Gpt	2.05205e-19	0.252626	0.885	0.874	3.30769e-15
Gstm1	1.76719e-17	0.364827	0.996	0.987	2.84853e-13
Gm29966	3.13561e-17	0.291679	0.516	0.491	5.05429e-13
Nudt7	5.25528e-16	0.284124	0.922	0.886	8.47099e-12
Leap2	1.37905e-13	0.303915	0.765	0.77	2.2229e-09
Ces3b	8.9127e-13	0.39163	0.583	0.537	1.43664e-08
Gstm3	8.77245e-08	0.656746	0.599	0.588	0.00141403

## Sheet: Table S3c Zone 2
Table S3c. Signature genes in Zone 2
gene	p_val	avg_log2FC	pct.1	pct.2	p_val_adj
Igfbp2	0	0.605318	0.968	0.903	0
Arg1	0	0.454636	0.991	0.968	0
Wfdc17	0	0.755433	0.924	0.841	0
Hsd17b13	2.18275e-300	0.267728	0.985	0.928	3.51838e-296
Cd5l	1.11514e-283	0.723978	0.918	0.84	1.79749e-279
Ccl6	1.13422e-282	0.860221	0.779	0.631	1.82824e-278
Clec4f	2.70516e-265	0.666045	0.814	0.671	4.36044e-261
Cps1	3.08567e-263	0.437162	0.995	0.98	4.97378e-259
Mt1	5.14716e-249	0.558802	0.994	0.979	8.29671e-245
Vsig4	2.24704e-235	0.728573	0.671	0.504	3.622e-231
C9	8.02705e-228	0.373464	0.979	0.94	1.29388e-223
Enho	2.64636e-224	0.557627	0.794	0.645	4.26567e-220
Ahsg	8.02383e-224	0.326351	1	1	1.29336e-219
Ctsl	1.86603e-222	0.425688	0.992	0.977	3.00785e-218
Fcna	1.68081e-221	0.640828	0.783	0.647	2.70929e-217
C1qc	1.29646e-211	0.528107	0.871	0.773	2.08976e-207
C1qb	7.27748e-205	0.471628	0.917	0.839	1.17306e-200
Ly6e	3.49728e-202	0.296465	0.978	0.956	5.63726e-198
Hamp	3.44187e-200	0.555107	0.983	0.963	5.54794e-196
Tmsb4x	6.15381e-198	0.488939	0.992	0.981	9.91932e-194
Mug2	1.44092e-194	0.278058	0.979	0.943	2.32263e-190
Lgmn	6.99475e-194	0.510833	0.896	0.819	1.12748e-189
Tyrobp	3.31087e-191	0.559065	0.84	0.732	5.33679e-187
Wfdc21	1.16609e-189	0.345043	0.997	0.99	1.87962e-185
Gldc	5.15094e-188	0.375866	0.865	0.735	8.3028e-184
Mt2	8.23409e-187	0.483104	0.938	0.874	1.32725e-182
Fgg	8.3732e-187	0.368696	0.998	0.997	1.34968e-182
Fga	3.85414e-185	0.355796	0.999	0.998	6.21249e-181
Selenop	2.95689e-175	0.254236	0.999	0.999	4.76621e-171
Fgb	1.64368e-170	0.338362	1	0.999	2.64945e-166
Ifitm3	3.23601e-170	0.286467	0.994	0.987	5.21612e-166
Marco	9.61966e-167	0.775445	0.823	0.742	1.55059e-162
Apom	2.26343e-166	0.274831	0.989	0.972	3.64842e-162
Pzp	6.52522e-166	0.290613	0.999	0.997	1.0518e-161
Serpina3n	1.37088e-165	0.436292	0.98	0.959	2.20972e-161
Ctsz	1.48307e-162	0.323777	0.98	0.953	2.39057e-158
Apcs	5.64434e-162	0.540465	0.965	0.935	9.09811e-158
C1qa	2.44702e-161	0.446748	0.861	0.773	3.94435e-157
Ifitm2	1.08871e-156	0.356423	0.983	0.961	1.75489e-152
Hmox1	7.06312e-156	0.683211	0.595	0.452	1.1385e-151
Cxcl1	3.85449e-153	0.55142	0.674	0.535	6.21304e-149
Ifi30	5.6993e-153	0.519374	0.719	0.593	9.18671e-149
Igf1	2.87613e-150	0.265201	0.988	0.966	4.63604e-146
Gngt2	1.10581e-148	0.567156	0.653	0.519	1.78246e-144
Cfh	1.35044e-147	0.356635	0.994	0.985	2.17678e-143
Atf5	1.31425e-146	0.449376	0.884	0.805	2.11844e-142
Fcer1g	2.16599e-145	0.515715	0.717	0.599	3.49136e-141
Serpina1e	1.30583e-144	0.355198	0.977	0.954	2.10486e-140
Csf1r	2.96866e-144	0.547722	0.632	0.496	4.78519e-140
Ctsb	3.45929e-142	0.305115	0.995	0.988	5.57603e-138
Slc25a47	5.58673e-140	0.302364	0.975	0.937	9.00524e-136
Cd302	2.18637e-138	0.298616	0.989	0.965	3.52421e-134
Hsp90b1	1.51089e-136	0.269585	0.99	0.977	2.4354e-132
Serpina3m	1.92454e-136	0.345587	0.964	0.926	3.10216e-132
Ang	5.62909e-136	0.286255	0.99	0.97	9.07354e-132
Folr2	2.10143e-134	0.61268	0.477	0.336	3.38729e-130
Orm1	6.93688e-134	0.38446	0.998	0.999	1.11816e-129
Fgl1	8.81282e-132	0.335968	0.98	0.963	1.42054e-127
Itih3	1.15497e-131	0.379321	0.994	0.987	1.8617e-127
St3gal5	4.15863e-131	0.329173	0.905	0.821	6.70329e-127
Kng1	2.33604e-130	0.282192	0.998	0.994	3.76546e-126
Cyp2a12	4.94326e-130	0.264906	0.969	0.927	7.96803e-126
Rdh16f2	2.22135e-128	0.337537	0.862	0.757	3.5806e-124
C8a	3.43088e-128	0.269533	0.976	0.945	5.53024e-124
Sdc3	6.061e-128	0.50811	0.661	0.544	9.76973e-124
Itih2	2.5257e-126	0.282933	0.991	0.974	4.07118e-122
Serpina10	2.66688e-125	0.315388	0.951	0.906	4.29874e-121
Litaf	3.75385e-125	0.34582	0.919	0.855	6.05084e-121
Ccl9	1.30422e-124	0.362048	0.827	0.713	2.10227e-120
Trf	1.33742e-124	0.285292	1	1	2.15579e-120
Fn1	1.94914e-124	0.261689	0.995	0.988	3.14182e-120
Hpx	4.12639e-124	0.366499	1	1	6.65133e-120
Slc25a39	5.28124e-123	0.26331	0.984	0.952	8.51283e-119
Apoa5	2.21925e-122	0.25252	0.998	0.993	3.57721e-118
Serp1	3.99626e-122	0.261581	0.971	0.934	6.44157e-118
Apoa4	5.69199e-122	0.439903	0.942	0.898	9.17492e-118
Serpinf2	7.25154e-122	0.254264	0.991	0.978	1.16888e-117
Cp	7.87925e-122	0.344722	0.993	0.986	1.27006e-117
Zap70	1.37023e-121	0.409544	0.688	0.556	2.20868e-117
Cpb2	1.48569e-120	0.278657	0.984	0.96	2.39479e-116
Psap	2.69761e-118	0.260184	0.993	0.978	4.34828e-114
Pdia6	2.85857e-118	0.251259	0.979	0.947	4.60772e-114
Gm49980	4.33431e-115	0.270922	0.897	0.815	6.98648e-111
Got1	4.6185e-115	0.283409	0.929	0.873	7.44456e-111
Pck1	3.19856e-114	0.288527	0.986	0.967	5.15576e-110
Lcn2	1.30411e-113	0.421047	0.895	0.874	2.10209e-109
Itih4	1.91548e-113	0.290129	0.997	0.995	3.08756e-109
Ldha	7.30522e-113	0.26529	0.997	0.989	1.17753e-108
Cd163	1.15407e-111	0.677181	0.349	0.228	1.86025e-107
Manf	1.37895e-111	0.269205	0.952	0.902	2.22273e-107
Id2	2.18368e-111	0.301092	0.909	0.843	3.51988e-107
Mpeg1	1.59761e-110	0.34066	0.787	0.682	2.57519e-106
Hc	7.258e-110	0.251144	0.987	0.968	1.16992e-105
Slc40a1	3.18546e-109	0.437208	0.732	0.636	5.13464e-105
Kng2	2.55029e-108	0.288145	0.962	0.928	4.11081e-104
Ctla2b	6.42098e-108	0.695701	0.364	0.246	1.035e-103
Lyz2	1.74785e-107	0.423719	0.896	0.838	2.81736e-103
Cfp	3.37051e-107	0.506372	0.595	0.475	5.43292e-103
Actg1	1.40196e-106	0.280876	0.987	0.965	2.25981e-102
Timd4	2.52315e-106	0.644734	0.385	0.265	4.06707e-102
Ccnd1	1.30383e-105	0.358371	0.692	0.574	2.10165e-101
Sat1	2.07713e-105	0.333112	0.867	0.776	3.34813e-101
Gstp1	2.19146e-105	0.303759	0.87	0.789	3.53241e-101
Rnase4	4.49661e-105	0.250849	0.997	0.99	7.24809e-101
Creld2	2.92804e-104	0.361466	0.813	0.703	4.71972e-100
Grn	4.22628e-104	0.267332	0.969	0.938	6.81234e-100
Fabp7	6.60025e-104	0.656745	0.278	0.171	1.06389e-99
Lrg1	6.25045e-103	0.302325	0.997	0.995	1.00751e-98
Hp	8.3532e-103	0.332678	1	1	1.34645e-98
Sdc1	1.20038e-102	0.311197	0.958	0.914	1.93489e-98
Adgre1	2.24567e-102	0.55859	0.46	0.338	3.6198e-98
Steap4	1.00209e-101	0.305634	0.943	0.899	1.61527e-97
Slc25a15	1.59867e-101	0.283845	0.949	0.905	2.57689e-97
Apon	4.53792e-101	0.279457	0.982	0.958	7.31467e-97
Spcs2	8.61968e-99	0.26026	0.923	0.852	1.38941e-94
Sec61b	7.26023e-97	0.264638	0.959	0.905	1.17028e-92
Ctss	1.15523e-95	0.352308	0.688	0.581	1.86211e-91
Gls2	2.6338e-95	0.304556	0.754	0.641	4.24543e-91
Tmem167	5.25062e-95	0.281574	0.9	0.825	8.46348e-91
Acp5	5.9625e-95	0.292696	0.902	0.832	9.61095e-91
Amdhd1	1.57463e-94	0.31046	0.729	0.601	2.53814e-90
Atp6v0b	1.71385e-93	0.259428	0.917	0.843	2.76255e-89
Pglyrp2	2.20689e-93	0.25665	0.911	0.849	3.55729e-89
Mpc1	2.31826e-93	0.269256	0.93	0.862	3.73681e-89
Dnajc3	8.14046e-93	0.261495	0.925	0.865	1.31216e-88
Gng5	1.23729e-92	0.276727	0.954	0.906	1.99439e-88
Cycs	5.10389e-92	0.262815	0.932	0.859	8.22696e-88
Arpc1b	1.85111e-91	0.288229	0.854	0.77	2.9838e-87
H2afz	9.56918e-91	0.250635	0.954	0.897	1.54246e-86
Cxcl13	3.11779e-90	0.913615	0.347	0.246	5.02556e-86
Il18bp	3.44594e-89	0.425272	0.54	0.423	5.55452e-85
Ftcd	9.546e-89	0.254588	0.904	0.833	1.53872e-84
Coa3	9.67046e-89	0.258146	0.889	0.799	1.55878e-84
Ostc	4.05921e-88	0.273373	0.857	0.77	6.54304e-84
Mydgf	6.03729e-88	0.252548	0.903	0.836	9.73151e-84
Spcs1	4.64965e-85	0.25168	0.924	0.861	7.49478e-81
Ctsc	6.02572e-85	0.351981	0.811	0.733	9.71285e-81
Lbp	2.64426e-84	0.336155	0.876	0.811	4.26228e-80
Sec61g	2.9775e-84	0.251013	0.977	0.949	4.79944e-80
Dynll1	7.12586e-84	0.320475	0.853	0.788	1.14862e-79
Arsg	7.32587e-84	0.438022	0.397	0.282	1.18086e-79
Insig2	2.18653e-83	0.255058	0.942	0.888	3.52446e-79
Morf4l2	7.09821e-83	0.255841	0.875	0.798	1.14416e-78
Clec1b	4.92836e-81	0.474187	0.409	0.301	7.94403e-77
Saa1	3.99865e-80	0.351243	0.97	0.975	6.44543e-76
Saa2	2.32616e-79	0.358264	0.931	0.924	3.74954e-75
Slc39a14	5.78026e-79	0.256578	0.858	0.776	9.31719e-75
Pla2g12b	8.77088e-79	0.2811	0.81	0.725	1.41378e-74
Pter	9.56653e-79	0.327452	0.736	0.644	1.54203e-74
Acnat2	8.40894e-78	0.351235	0.609	0.501	1.35544e-73
Clec4g	8.82155e-78	0.367552	0.662	0.567	1.42195e-73
Tars	3.82731e-77	0.277936	0.778	0.681	6.16924e-73
Snrpd3	5.45543e-77	0.270683	0.792	0.692	8.79361e-73
St6gal1	2.63185e-75	0.334702	0.716	0.618	4.24228e-71
Tubb2a	1.47234e-74	0.269889	0.859	0.787	2.37327e-70
Pltp	7.1334e-74	0.454679	0.579	0.483	1.14983e-69
Mrps33	2.06914e-73	0.254566	0.838	0.755	3.33525e-69
Qsox1	2.37099e-72	0.265512	0.969	0.946	3.8218e-68
Gm43305	3.74508e-72	0.393411	0.711	0.62	6.0367e-68
Nrg4	3.83381e-72	0.405961	0.368	0.263	6.17971e-68
Gadd45g	1.82641e-71	0.308561	0.742	0.655	2.944e-67
Hgfac	2.31294e-71	0.259434	0.798	0.704	3.72823e-67
Ost4	6.54947e-71	0.264642	0.907	0.843	1.05571e-66
Elovl2	1.92893e-70	0.261201	0.887	0.83	3.10924e-66
Fkbp11	8.01996e-70	0.311037	0.705	0.609	1.29274e-65
Pole4	1.51176e-69	0.271977	0.761	0.667	2.43681e-65
Chka	2.33335e-69	0.362582	0.635	0.535	3.76113e-65
Aif1	9.28225e-69	0.377075	0.464	0.36	1.49621e-64
Ly6d	1.49307e-68	0.299649	0.797	0.724	2.40667e-64
Ier2	2.74017e-68	0.376289	0.618	0.526	4.41689e-64
Btg3	5.05571e-68	0.350024	0.554	0.45	8.1493e-64
Clec4n	1.42992e-67	0.542563	0.272	0.185	2.30488e-63
Cyba	3.06274e-67	0.32895	0.633	0.543	4.93683e-63
Fuom	3.89273e-67	0.252994	0.794	0.703	6.27468e-63
Sec11c	9.29738e-67	0.263236	0.775	0.687	1.49864e-62
Nnmt	1.39253e-66	0.257255	0.951	0.916	2.24462e-62
Rac2	1.399e-66	0.464563	0.399	0.303	2.25505e-62
A2ml1	1.47876e-66	0.335221	0.753	0.672	2.38361e-62
Itgal	1.15917e-65	0.483893	0.377	0.283	1.86847e-61
Rpap3	4.36889e-65	0.354918	0.485	0.38	7.04221e-61
Asl	1.4909e-64	0.37361	0.919	0.875	2.40319e-60
P2rx4	6.30498e-64	0.293059	0.712	0.627	1.0163e-59
Ube2s	7.50426e-64	0.25262	0.803	0.718	1.20961e-59
Rap1b	2.23491e-63	0.282971	0.738	0.66	3.60245e-59
Adgre4	2.60592e-62	0.537244	0.248	0.167	4.20048e-58
Gmfg	3.83473e-62	0.389521	0.44	0.343	6.1812e-58
Junb	1.02345e-61	0.321589	0.562	0.465	1.64969e-57
Cd68	1.68632e-61	0.43327	0.376	0.284	2.71818e-57
Leap2	2.58727e-60	0.27599	0.826	0.746	4.17041e-56
Nr1h3	5.32056e-60	0.276863	0.845	0.777	8.57621e-56
Bax	1.67403e-59	0.252293	0.719	0.62	2.69837e-55
Smpdl3a	4.06109e-59	0.327138	0.632	0.55	6.54607e-55
Dnajc12	4.55213e-59	0.359302	0.488	0.391	7.33758e-55
Gm8883	4.77581e-59	0.289895	0.626	0.525	7.69813e-55
Mfsd2a	5.93618e-59	0.258411	0.738	0.64	9.56853e-55
Cyp17a1	7.751e-59	0.473019	0.272	0.189	1.24938e-54
Cyp3a13	9.44882e-59	0.251214	0.817	0.748	1.52306e-54
Sfxn1	1.00653e-58	0.282183	0.576	0.473	1.62242e-54
Hck	1.08049e-58	0.449345	0.303	0.217	1.74165e-54
Vnn3	2.68852e-58	0.323736	0.751	0.677	4.33362e-54
Tedc2	3.43769e-58	0.324123	0.603	0.514	5.54121e-54
Kynu	6.95842e-58	0.267676	0.727	0.642	1.12163e-53
Igsf6	1.49252e-57	0.499033	0.161	0.096	2.4058e-53
Cxcl14	1.57209e-57	0.317785	0.512	0.413	2.53405e-53
Igfbp1	2.11421e-57	0.510868	0.862	0.794	3.40789e-53
Cd300ld	3.2881e-57	0.475063	0.257	0.178	5.30009e-53
Cd44	3.56108e-57	0.384119	0.363	0.273	5.7401e-53
Hmox2	4.7429e-57	0.277627	0.662	0.571	7.64507e-53
Slc3a1	6.70201e-57	0.29743	0.478	0.379	1.0803e-52
Snhg3	2.82886e-56	0.29233	0.65	0.55	4.55983e-52
Tifa	6.8664e-56	0.410194	0.506	0.418	1.10679e-51
Gm27216	7.62075e-56	0.302506	0.593	0.498	1.22839e-51
Ces1b	1.81409e-55	0.309103	0.639	0.553	2.92413e-51
Slc7a2	2.0599e-55	0.259709	0.814	0.757	3.32035e-51
Tnfrsf12a	2.7658e-55	0.26745	0.636	0.537	4.4582e-51
Rhoc	3.52871e-55	0.282767	0.59	0.496	5.68793e-51
Cebpg	4.66616e-55	0.303431	0.6	0.511	7.52138e-51
Dnaic1	9.58249e-55	0.445119	0.193	0.123	1.5446e-50
Treml4	1.08248e-54	0.469886	0.198	0.128	1.74484e-50
Cldn14	2.7228e-54	0.358939	0.434	0.34	4.38888e-50
2010003K11Rik	6.81826e-54	0.251493	0.68	0.585	1.09904e-49
Itgb2	1.07909e-53	0.45697	0.318	0.236	1.73939e-49
Fbxo6	1.22214e-53	0.258533	0.705	0.619	1.96998e-49
Csf2rb	1.68353e-53	0.392944	0.357	0.272	2.71369e-49
Orm2	4.23352e-53	0.32146	0.886	0.87	6.82402e-49
Ube2v2	1.13167e-52	0.27111	0.631	0.544	1.82414e-48
Msr1	3.72558e-52	0.466025	0.36	0.279	6.00526e-48
Mat1a	4.20409e-52	0.259543	0.988	0.975	6.77658e-48
Egr1	1.43433e-51	0.388395	0.46	0.375	2.312e-47
Cd300e	1.94166e-51	0.45718	0.129	0.074	3.12976e-47
Emilin2	1.98439e-51	0.449144	0.186	0.12	3.19864e-47
Spic	4.83934e-51	0.541224	0.138	0.082	7.80053e-47
Ddit3	7.70508e-51	0.448539	0.455	0.372	1.24198e-46
F11	8.1817e-51	0.294428	0.58	0.495	1.31881e-46
Lgals3	1.63742e-50	0.382526	0.468	0.379	2.63936e-46
Ms4a8a	1.80503e-50	0.452535	0.139	0.082	2.90953e-46
Ccdc12	3.93672e-50	0.272843	0.626	0.542	6.34559e-46
Ucp2	5.01927e-50	0.270668	0.644	0.559	8.09057e-46
Tmem9b	8.51947e-50	0.267516	0.588	0.5	1.37325e-45
Plbd2	1.39939e-49	0.270894	0.661	0.578	2.25568e-45
Mthfsl	1.45303e-49	0.255885	0.661	0.572	2.34214e-45
Fcgr4	2.00568e-49	0.381189	0.353	0.271	3.23296e-45
2310009A05Rik	2.10174e-49	0.270337	0.637	0.551	3.38779e-45
Spin1	2.57366e-49	0.279415	0.583	0.497	4.14849e-45
Sirpa	3.00648e-49	0.397776	0.446	0.365	4.84615e-45
Sgk1	3.36895e-49	0.350092	0.461	0.376	5.43042e-45
Hist1h1c	8.5745e-49	0.266317	0.767	0.701	1.38212e-44
Lilrb4a	1.24589e-48	0.447385	0.24	0.168	2.00825e-44
Dnase2a	3.44252e-48	0.281254	0.585	0.502	5.549e-44
Pgm3	6.85507e-48	0.309413	0.493	0.404	1.10497e-43
Ifrd1	1.15096e-47	0.359148	0.492	0.411	1.85523e-43
Fndc4	2.51784e-47	0.270781	0.578	0.493	4.0585e-43
Prelid3b	3.02144e-47	0.253842	0.618	0.531	4.87025e-43
Irf7	3.09076e-47	0.263086	0.515	0.43	4.982e-43
Aspg	9.13497e-47	0.251345	0.595	0.503	1.47247e-42
Il1rn	9.75932e-47	0.38943	0.351	0.271	1.57311e-42
Pdia5	1.0764e-46	0.259603	0.602	0.519	1.73504e-42
Ets2	1.95761e-46	0.28661	0.534	0.447	3.15547e-42
Ostf1	2.05747e-46	0.256845	0.659	0.574	3.31643e-42
Hgsnat	2.37142e-46	0.304701	0.576	0.498	3.82249e-42
Pold4	2.55179e-46	0.252622	0.63	0.545	4.11323e-42
Mrc1	2.74397e-46	0.350111	0.47	0.389	4.42301e-42
Sod3	4.27848e-46	0.262812	0.565	0.481	6.89648e-42
Grb2	8.74882e-46	0.262476	0.615	0.535	1.41022e-41
Tpst2	1.57989e-45	0.251175	0.582	0.495	2.54663e-41
Cd300c2	1.73703e-45	0.391669	0.275	0.201	2.79991e-41
Ccnf	2.13005e-45	0.28837	0.464	0.377	3.43343e-41
Tmem86a	2.32826e-45	0.375686	0.294	0.217	3.75292e-41
Fgf21	6.06718e-45	0.650122	0.323	0.251	9.77969e-41
Cybb	1.4352e-44	0.316364	0.401	0.32	2.3134e-40
C4a	1.63373e-44	0.263978	0.563	0.481	2.63341e-40
Cd38	5.9206e-44	0.368657	0.433	0.354	9.54341e-40
Adgre5	7.12847e-44	0.335274	0.402	0.322	1.14904e-39
Rab4a	8.76542e-44	0.288517	0.492	0.408	1.4129e-39
Nudt9	1.17444e-43	0.256339	0.596	0.512	1.89308e-39
Rab32	1.22565e-43	0.310102	0.492	0.411	1.97563e-39
Spryd4	1.34653e-43	0.305066	0.444	0.362	2.17048e-39
Vcam1	1.7134e-43	0.269686	0.444	0.364	2.76183e-39
Slc25a25	4.46387e-43	0.304141	0.703	0.64	7.19531e-39
Plvap	5.54005e-43	0.271787	0.696	0.626	8.93001e-39
Cdkn1a	5.57174e-43	0.259572	0.549	0.463	8.98108e-39
Hfe	2.15732e-42	0.261539	0.59	0.511	3.47739e-38
Cldn1	4.54286e-42	0.267874	0.485	0.401	7.32263e-38
Ube2n	4.61839e-42	0.251222	0.598	0.517	7.44439e-38
Rhog	6.57692e-42	0.287856	0.481	0.401	1.06013e-37
Ptgs1	1.11743e-41	0.359423	0.389	0.314	1.80119e-37
Dbndd2	2.14184e-41	0.283871	0.471	0.387	3.45243e-37
Mrps6	3.08574e-41	0.265796	0.586	0.506	4.9739e-37
Slc25a51	3.14953e-41	0.251825	0.546	0.462	5.07672e-37
Cntnap1	6.31232e-41	0.473432	0.153	0.1	1.01748e-36
Tmem268	6.74989e-41	0.380015	0.264	0.195	1.08802e-36
Ear2	1.09242e-40	0.412813	0.153	0.099	1.76087e-36
Rcan1	1.1564e-40	0.286126	0.572	0.493	1.864e-36
Atf3	1.70051e-40	0.426812	0.216	0.153	2.74105e-36
Pilra	2.92703e-40	0.392241	0.203	0.141	4.71808e-36
Atp1b3	3.18362e-40	0.285499	0.572	0.499	5.13169e-36
Ccdc167	5.046e-40	0.263686	0.567	0.488	8.13365e-36
Ly86	6.80208e-40	0.346931	0.278	0.208	1.09643e-35
Sult1e1	7.28799e-40	0.437485	0.21	0.148	1.17475e-35
Cndp2	2.09327e-39	0.251797	0.582	0.501	3.37414e-35
Siglece	5.63632e-39	0.430888	0.175	0.119	9.08519e-35
Pirb	5.90323e-39	0.388866	0.242	0.176	9.51542e-35
Ehd1	6.51059e-39	0.253135	0.596	0.521	1.04944e-34
Smco4	8.55017e-39	0.257091	0.5	0.42	1.3782e-34
Crem	8.99742e-39	0.266742	0.496	0.418	1.45029e-34
Cd55	3.18137e-38	0.391487	0.328	0.259	5.12805e-34
Ddit4	1.13332e-37	0.499667	0.302	0.237	1.82679e-33
Prelid2	1.44985e-37	0.380754	0.183	0.126	2.33701e-33
Plac8	1.9025e-37	0.25874	0.535	0.46	3.06664e-33
Laptm5	2.00147e-37	0.280204	0.494	0.422	3.22617e-33
1810008I18Rik	2.05734e-37	0.307275	0.411	0.338	3.31623e-33
Cd53	7.14492e-37	0.339401	0.254	0.189	1.15169e-32
Ptpn1	1.01778e-36	0.333446	0.38	0.312	1.64057e-32
Spi1	1.0233e-36	0.365416	0.279	0.213	1.64946e-32
Sdr9c7	1.85268e-36	0.310666	0.335	0.263	2.98634e-32
Bco1	2.9696e-36	0.321774	0.279	0.212	4.78671e-32
Pld4	3.60533e-36	0.299027	0.318	0.248	5.81144e-32
Slc20a1	6.21014e-36	0.279345	0.416	0.343	1.00101e-31
Chac1	6.55988e-36	0.374839	0.202	0.144	1.05739e-31
AB124611	7.42096e-36	0.372838	0.171	0.117	1.19618e-31
Btg2	1.21848e-35	0.288752	0.402	0.33	1.96407e-31
Nudt18	1.35183e-35	0.252997	0.511	0.435	2.17901e-31
Noct	1.93035e-35	0.254834	0.448	0.371	3.11154e-31
Slc8b1	2.4461e-35	0.286139	0.424	0.351	3.94286e-31
Icam1	2.62701e-35	0.265343	0.496	0.423	4.23448e-31
Tmem41a	4.05558e-35	0.300682	0.359	0.288	6.53719e-31
Crcp	5.2557e-35	0.257983	0.449	0.375	8.47166e-31
Grk2	8.31358e-35	0.28024	0.436	0.365	1.34007e-30
Gusb	1.04368e-34	0.269845	0.514	0.443	1.68231e-30
Gm36172	2.20132e-34	0.336917	0.207	0.149	3.54831e-30
Pcolce2	2.99411e-34	0.37659	0.129	0.083	4.8262e-30
Fcgr3	3.1708e-34	0.32986	0.285	0.221	5.11101e-30
Ptpn6	3.37554e-34	0.286013	0.353	0.282	5.44103e-30
Sdsl	3.97586e-34	0.254349	0.359	0.286	6.40869e-30
Arrb2	5.3029e-34	0.294886	0.341	0.272	8.54775e-30
Slc15a3	5.67721e-34	0.379652	0.243	0.183	9.15109e-30
Trib3	6.28754e-34	0.406696	0.203	0.147	1.01349e-29
Fam234b	6.8832e-34	0.306439	0.346	0.278	1.1095e-29
Igdcc4	1.23346e-33	0.36222	0.143	0.095	1.98821e-29
Cenpa	1.3047e-33	0.265836	0.429	0.355	2.10304e-29
Alox5ap	2.27916e-33	0.341121	0.291	0.227	3.67378e-29
Aen	2.91268e-33	0.264052	0.463	0.392	4.69494e-29
Aig1	3.38738e-33	0.25041	0.447	0.374	5.46012e-29
Vmn2r3	3.95615e-33	0.363932	0.104	0.064	6.37692e-29
Serf1	9.29423e-33	0.255958	0.436	0.363	1.49814e-28
Pfdn4	1.89469e-32	0.252307	0.453	0.38	3.05406e-28
Tmem106a	2.69872e-32	0.276404	0.321	0.255	4.35006e-28
Pla2g7	3.73959e-32	0.391641	0.195	0.141	6.02784e-28
Dmpk	6.48252e-32	0.312752	0.307	0.243	1.04492e-27
Lyn	7.25919e-32	0.305616	0.377	0.312	1.17011e-27
Fam187b	8.4379e-32	0.277769	0.353	0.284	1.36011e-27
Mup12	8.54389e-32	0.322598	0.64	0.559	1.37719e-27
Irf5	8.72808e-32	0.299425	0.272	0.209	1.40688e-27
Cdh5	1.09268e-31	0.268022	0.393	0.322	1.76129e-27
Kdm4a	1.37842e-31	0.29654	0.339	0.273	2.22187e-27
Cgref1	1.91382e-31	0.304893	0.247	0.186	3.08488e-27
Procr	2.86331e-31	0.38833	0.122	0.08	4.61537e-27
Parp16	1.12764e-30	0.271299	0.348	0.281	1.81764e-26
Batf3	1.56468e-30	0.348139	0.109	0.069	2.5221e-26
Clec12a	1.70302e-30	0.339157	0.249	0.19	2.74509e-26
Nupr1	1.81562e-30	0.436339	0.256	0.2	2.92659e-26
Fndc3b	5.31669e-30	0.254598	0.422	0.355	8.56998e-26
Cdkn3	5.54439e-30	0.346363	0.323	0.26	8.93701e-26
Fpr1	5.97831e-30	0.384983	0.146	0.1	9.63644e-26
B430306N03Rik	6.97736e-30	0.348695	0.132	0.088	1.12468e-25
Rasgef1b	7.51153e-30	0.313149	0.242	0.185	1.21078e-25
Hilpda	8.62968e-30	0.342914	0.222	0.167	1.39102e-25
AI413582	1.05685e-29	0.26424	0.394	0.328	1.70353e-25
Wsb1	1.40617e-29	0.280994	0.285	0.224	2.2666e-25
Lst1	1.94999e-29	0.279258	0.367	0.303	3.14318e-25
Ms4a6d	2.2654e-29	0.362434	0.175	0.125	3.65159e-25
4921524J17Rik	2.89094e-29	0.263241	0.367	0.303	4.6599e-25
Ncf2	3.16929e-29	0.325421	0.196	0.144	5.10857e-25
B3galt1	3.71613e-29	0.299681	0.325	0.262	5.99003e-25
Marcksl1	4.04411e-29	0.275532	0.376	0.31	6.5187e-25
Ddx28	4.30878e-29	0.276037	0.401	0.335	6.94533e-25
Psph	6.10718e-29	0.311797	0.264	0.206	9.84417e-25
Lrrc25	7.14439e-29	0.380306	0.188	0.139	1.1516e-24
Rad51b	1.20147e-28	0.272172	0.406	0.336	1.93665e-24
Ak4	7.08459e-28	0.260157	0.313	0.251	1.14197e-23
Tpst1	8.45892e-28	0.274553	0.307	0.247	1.36349e-23
Capn8	1.38941e-27	0.316376	0.125	0.084	2.23959e-23
2810408I11Rik	1.53003e-27	0.287725	0.235	0.18	2.46626e-23
Il1b	2.96581e-27	0.416554	0.141	0.098	4.78059e-23
Pop7	3.05536e-27	0.254867	0.365	0.301	4.92493e-23
Znrd1as	3.15994e-27	0.256151	0.345	0.282	5.0935e-23
Trpm2	5.37594e-27	0.315761	0.118	0.079	8.66548e-23
Pira2	7.02426e-27	0.34973	0.119	0.08	1.13224e-22
Ncf1	1.12441e-26	0.297894	0.211	0.159	1.81244e-22
Slc11a1	1.49437e-26	0.331509	0.205	0.155	2.40877e-22
Ccl24	1.70228e-26	0.382128	0.153	0.109	2.7439e-22
Ddhd1	1.71235e-26	0.283358	0.286	0.229	2.76014e-22
Cd14	3.70561e-26	0.395695	0.461	0.404	5.97307e-22
Cd86	9.69118e-26	0.316469	0.134	0.093	1.56212e-21
Slc41a3	1.37409e-25	0.289909	0.162	0.117	2.21489e-21
Dok2	2.49739e-25	0.315694	0.101	0.066	4.02554e-21
Hist1h4i	2.90028e-25	0.279754	0.299	0.241	4.67496e-21
Atp13a2	3.03177e-25	0.270824	0.308	0.251	4.88691e-21
Lilr4b	3.33872e-25	0.34426	0.116	0.078	5.38168e-21
Gpc1	3.92515e-25	0.293708	0.196	0.148	6.32695e-21
Gm16573	5.0403e-25	0.298065	0.198	0.15	8.12447e-21
Bin2	6.17528e-25	0.299492	0.151	0.108	9.95394e-21
Sla	6.68468e-25	0.307708	0.134	0.094	1.0775e-20
Scara5	7.00332e-25	0.267008	0.341	0.283	1.12887e-20
Cers6	7.85194e-25	0.273787	0.238	0.185	1.26565e-20
Clec4a2	8.70664e-25	0.307878	0.154	0.111	1.40342e-20
Syk	1.41591e-24	0.314129	0.107	0.071	2.28231e-20
Hcls1	2.47438e-24	0.278043	0.271	0.218	3.98845e-20
Tnfsf13	4.14893e-24	0.284729	0.198	0.15	6.68767e-20
Il18	1.45708e-23	0.266635	0.272	0.219	2.34867e-19
Pilrb1	4.45206e-23	0.319535	0.115	0.079	7.17628e-19
Mthfd2	5.75424e-23	0.272203	0.2	0.153	9.27525e-19
Abcg1	6.60244e-23	0.297192	0.202	0.155	1.06425e-18
Arhgef2	8.5026e-23	0.300936	0.174	0.131	1.37053e-18
Fos	8.92971e-23	0.322511	0.152	0.111	1.43938e-18
Cyth4	9.75621e-23	0.284417	0.237	0.188	1.5726e-18
Cry1	1.14761e-22	0.294401	0.188	0.143	1.84983e-18
Usp12	1.24311e-22	0.251992	0.275	0.222	2.00378e-18
Prex1	1.38778e-22	0.307338	0.158	0.117	2.23696e-18
Psat1	1.95118e-22	0.281047	0.128	0.091	3.14511e-18
Nrros	2.75892e-22	0.270683	0.167	0.125	4.44711e-18
Vmo1	3.34333e-22	0.257185	0.272	0.22	5.38912e-18
Vav1	3.61115e-22	0.289246	0.154	0.114	5.82081e-18
Desi2	4.03871e-22	0.256736	0.325	0.271	6.51e-18
Lcp2	9.21812e-22	0.305993	0.184	0.141	1.48587e-17
Pla2g15	1.1325e-21	0.262314	0.234	0.185	1.82548e-17
Esr1	2.08044e-21	0.253467	0.23	0.182	3.35345e-17
Sowahc	2.96926e-21	0.256782	0.178	0.135	4.78615e-17
Adam23	3.03539e-21	0.273311	0.197	0.152	4.89275e-17
Ptprc	3.54996e-21	0.28063	0.197	0.152	5.72218e-17
Hapln4	3.81949e-21	0.276009	0.206	0.161	6.15663e-17
Sema6d	4.62892e-21	0.285132	0.178	0.136	7.46136e-17
Cd48	5.18211e-21	0.286318	0.115	0.08	8.35305e-17
Rgl1	5.7346e-21	0.263921	0.233	0.186	9.24359e-17
Cd84	6.97962e-21	0.294927	0.14	0.103	1.12505e-16
Colec10	7.69593e-21	0.282812	0.19	0.147	1.24051e-16
Fgr	1.41901e-20	0.2626	0.12	0.085	2.28731e-16
Cd300a	2.17853e-20	0.304289	0.17	0.13	3.51157e-16
Gltp	2.96031e-20	0.262961	0.189	0.147	4.77172e-16
Tgfb1	3.11663e-20	0.264537	0.267	0.219	5.02369e-16
Fcgr1	3.88895e-20	0.266661	0.16	0.121	6.2686e-16
Rassf1	6.27772e-20	0.265006	0.253	0.206	1.01191e-15
Cotl1	7.62923e-20	0.250984	0.385	0.336	1.22975e-15
Nckap1l	1.11823e-19	0.251204	0.181	0.14	1.80247e-15
Bmper	1.55752e-19	0.269677	0.107	0.075	2.51056e-15
Clec4a3	3.7871e-19	0.289247	0.139	0.103	6.10443e-15
Nfam1	3.81131e-19	0.251471	0.151	0.113	6.14346e-15
Ifi207	9.07672e-19	0.253217	0.127	0.092	1.46308e-14
Tmem51	9.19736e-19	0.25108	0.195	0.154	1.48252e-14
Fermt3	1.47404e-18	0.252321	0.167	0.128	2.376e-14
Clec4a1	1.88554e-18	0.323808	0.175	0.136	3.0393e-14
Il1a	2.72428e-18	0.27833	0.1	0.07	4.39127e-14
Slc7a8	5.28419e-18	0.265811	0.112	0.081	8.51758e-14
Ltc4s	6.13303e-18	0.266468	0.124	0.091	9.88583e-14
Ms4a6c	8.24479e-18	0.263432	0.193	0.153	1.32898e-13
Tlr2	1.22822e-17	0.257607	0.197	0.157	1.97976e-13
Ier3	3.36932e-17	0.318472	0.236	0.195	5.43101e-13
Soat1	2.20706e-16	0.250874	0.139	0.106	3.55757e-12
Itgb3	1.51971e-15	0.255156	0.105	0.077	2.44962e-11
Evl	1.25035e-14	0.251331	0.183	0.147	2.01545e-10
Derl3	7.77525e-13	0.287622	0.161	0.13	1.25329e-08
Gsta1	8.47353e-07	0.28825	0.304	0.281	0.0136585

## Sheet: Table S3d Zone 3
Table S3d. Signature genes in Zone 3
gene	p_val	avg_log2FC	pct.1	pct.2	p_val_adj
Gsta3	0	0.915506	0.982	0.966	0
Cyp27a1	0	0.954465	0.861	0.723	0
Glul	0	2.06398	0.904	0.766	0
Fmo1	0	0.631432	0.81	0.691	0
Phyh	0	0.428336	0.982	0.977	0
Slc1a2	0	2.38211	0.651	0.301	0
Sord	0	0.577391	0.975	0.965	0
Slc13a3	0	1.59572	0.588	0.296	0
Rhbg	0	1.41666	0.307	0.113	0
Gstm2	0	1.06178	0.876	0.682	0
Mup9	0	1.98564	0.682	0.494	0
Mup17	0	2.3047	0.807	0.703	0
Cyp4a12a	0	0.986821	0.663	0.463	0
Cyp4a12b	0	1.21653	0.472	0.245	0
Cyp4a10	0	1.11164	0.812	0.682	0
Aldh2	0	0.417612	0.994	0.99	0
Por	0	0.553184	0.947	0.894	0
Cyp3a11	0	0.702875	0.989	0.91	0
Pon1	0	0.890706	0.92	0.848	0
1810058I24Rik	0	0.617553	0.876	0.837	0
Clstn3	0	1.11285	0.236	0.076	0
Mgst1	0	0.446968	1	0.999	0
Slco1b2	0	1.0267	0.966	0.926	0
Cyp2a5	0	2.09997	0.738	0.464	0
Blvrb	0	0.89032	0.908	0.846	0
Hsd3b7	0	0.512923	0.926	0.89	0
Oat	0	2.42995	0.981	0.916	0
Lhpp	0	2.01897	0.755	0.373	0
Cyp2e1	0	1.77084	0.986	0.963	0
Acsl1	0	0.481928	0.936	0.891	0
Ces2c	0	1.18692	0.57	0.366	0
Nxpe2	0	1.13467	0.325	0.128	0
Cib2	0	1.22771	0.261	0.085	0
Aqp9	0	0.659353	0.879	0.778	0
Acaa1b	0	1.09466	0.969	0.952	0
Acaa1a	0	0.48323	0.931	0.891	0
Cfd	0	1.97095	0.187	0.054	0
Chpt1	0	0.894621	0.847	0.757	0
Rdh9	0	1.00454	0.818	0.607	0
Aldh3a2	0	1.50376	0.82	0.627	0
Acox1	0	0.450425	0.983	0.981	0
Akr1c6	0	0.690927	0.987	0.978	0
Lect2	0	1.12174	0.924	0.821	0
Rnase4	0	0.542916	0.995	0.99	0
Ang	0	0.5013	0.983	0.971	0
Fitm1	0	1.85245	0.691	0.422	0
Gulo	0	1.11983	0.946	0.862	0
Csad	0	1.04494	0.646	0.427	0
Prodh	0	0.804	0.686	0.51	0
Slc22a1	0	1.03647	0.929	0.886	0
Aldh1a1	0	0.611026	0.986	0.983	0
Cyp2c29	0	1.72188	0.843	0.618	0
Cyp2c38	0	1.80181	0.468	0.142	0
Cyp2c67	0	1.24333	0.857	0.657	0
Cyp2c68	0	0.886248	0.796	0.617	0
Cyp2c37	0	2.08315	0.57	0.262	0
Cyp2c50	0	1.29651	0.876	0.648	0
Elovl3	0	1.25671	0.793	0.648	0
Rgn	0	1.30594	0.963	0.918	0
Serpina7	0	1.12212	0.669	0.391	0
Slc16a10	2.91507e-306	0.805343	0.584	0.396	4.69881e-302
Akr1c20	9.61873e-306	0.757675	0.729	0.605	1.55044e-301
Rcan2	1.26582e-304	1.05919	0.175	0.046	2.04037e-300
Vnn1	2.06746e-303	0.672123	0.749	0.602	3.33254e-299
Cldn2	1.42652e-302	0.615607	0.756	0.587	2.2994e-298
Gm3734	3.54588e-298	1.16505	0.209	0.068	5.71561e-294
Acot1	4.46773e-298	1.02787	0.626	0.455	7.20154e-294
Nr1i3	1.08572e-296	0.570004	0.809	0.674	1.75007e-292
Cyp4a14	5.32909e-288	0.955601	0.862	0.767	8.58996e-284
Hpd	6.72935e-276	0.49928	0.983	0.972	1.0847e-271
Hmgcl	4.24718e-273	0.45313	0.912	0.882	6.84603e-269
Cyp1a2	6.92388e-272	0.796621	0.897	0.73	1.11606e-267
Npr2	2.35005e-266	1.00351	0.226	0.085	3.78804e-262
Gm13775	9.13084e-260	2.14599	0.328	0.179	1.4718e-255
Tbx3	3.24705e-258	0.96096	0.24	0.096	5.23392e-254
Pah	8.45577e-256	0.50194	0.932	0.895	1.36299e-251
Avpr1a	7.87645e-252	0.901306	0.356	0.189	1.26961e-247
Cyp2c54	1.49035e-247	1.1414	0.475	0.296	2.40229e-243
Hsd17b10	5.41927e-242	0.703117	0.823	0.75	8.73532e-238
Eci2	4.21476e-240	0.441999	0.886	0.834	6.79377e-236
Cyb5a	1.79806e-231	0.52056	0.987	0.984	2.89829e-227
Cyp2d9	1.74819e-222	0.372932	0.97	0.961	2.81791e-218
Fam25c	1.13046e-220	0.802257	0.926	0.875	1.8222e-216
Entpd5	1.27331e-214	0.455569	0.868	0.775	2.05244e-210
Slc1a4	5.17873e-214	0.856832	0.365	0.21	8.34759e-210
Ephx2	4.94504e-211	0.334969	0.954	0.941	7.97092e-207
Nrn1	1.44086e-207	0.517343	0.813	0.723	2.32252e-203
Ddt	6.15581e-207	0.38138	0.961	0.958	9.92256e-203
Map1lc3a	7.69088e-200	0.488473	0.825	0.735	1.23969e-195
Susd4	2.91438e-198	0.782972	0.282	0.143	4.6977e-194
Hspb1	1.00424e-195	0.743497	0.533	0.386	1.61874e-191
Alas1	1.29249e-195	0.398498	0.943	0.916	2.08336e-191
Csrp3	1.37297e-195	0.595124	0.559	0.399	2.2131e-191
Sgk2	1.83207e-195	0.711678	0.497	0.345	2.95312e-191
Plbd1	3.39479e-195	0.525059	0.624	0.465	5.47206e-191
Notum	7.26802e-194	0.758486	0.328	0.182	1.17153e-189
Aldh4a1	1.70202e-187	0.354523	0.909	0.847	2.74349e-183
Chchd10	7.61162e-187	0.285531	0.968	0.965	1.22692e-182
Gcdh	2.14753e-186	0.354192	0.929	0.892	3.4616e-182
Serpina6	1.17061e-185	0.709315	0.559	0.406	1.8869e-181
Rdh16	1.06653e-184	0.691184	0.442	0.292	1.71914e-180
Cyp7a1	1.40748e-184	0.797145	0.381	0.236	2.26871e-180
Pex11a	6.23855e-184	0.624237	0.592	0.457	1.00559e-179
Hsd17b4	1.31022e-182	0.370318	0.93	0.912	2.11195e-178
Csrp2	5.79018e-181	0.610577	0.691	0.581	9.33319e-177
Tst	2.11582e-179	0.399443	0.866	0.816	3.41049e-175
Gstm6	5.23024e-179	0.637735	0.593	0.458	8.43062e-175
Fabp4	2.75744e-178	0.846883	0.697	0.594	4.44472e-174
Gde1	1.20906e-177	0.522546	0.737	0.632	1.94888e-173
Themis	1.11794e-174	0.787375	0.125	0.039	1.80201e-170
Rspo3	2.8149e-172	0.868589	0.159	0.061	4.53734e-168
Ces1d	9.72833e-172	0.418335	0.843	0.76	1.56811e-167
Nt5e	9.64175e-170	0.791017	0.128	0.042	1.55415e-165
Mup11	1.24822e-167	0.778007	0.827	0.746	2.012e-163
Fdps	2.60468e-165	0.32282	0.919	0.89	4.19848e-161
Prdx6	2.56501e-164	0.311419	0.96	0.951	4.13454e-160
Gne	1.65135e-163	0.478034	0.773	0.679	2.6618e-159
Aatk	2.89461e-163	0.83978	0.145	0.054	4.66582e-159
Gstt1	3.01293e-163	0.488058	0.87	0.837	4.85654e-159
Idh1	3.08253e-163	0.306816	0.938	0.91	4.96872e-159
Paqr9	1.52149e-162	0.329119	0.895	0.826	2.45249e-158
Upb1	8.13751e-162	0.294612	0.925	0.887	1.31168e-157
Mup18	3.56958e-160	0.780083	0.456	0.319	5.7538e-156
Ghr	3.91274e-156	0.400671	0.853	0.792	6.30695e-152
Abhd6	4.38796e-156	0.711897	0.467	0.335	7.07295e-152
Cpox	5.50215e-156	0.440947	0.722	0.598	8.86892e-152
Acsm1	4.92554e-154	0.312007	0.944	0.918	7.93948e-150
Hmgcs1	2.5556e-153	0.369558	0.931	0.892	4.11937e-149
Crat	2.87035e-151	0.527766	0.619	0.493	4.62673e-147
Ehhadh	3.45307e-148	0.795458	0.83	0.774	5.566e-144
Cidea	6.1084e-148	0.959765	0.102	0.031	9.84613e-144
Alad	6.20255e-148	0.332242	0.893	0.831	9.9979e-144
Spp2	1.75783e-146	0.349836	0.88	0.841	2.83344e-142
Chil1	3.34807e-145	0.984471	0.142	0.056	5.39675e-141
Wnt2	3.66243e-145	0.742637	0.186	0.087	5.90348e-141
Eci1	1.14818e-144	0.448063	0.815	0.77	1.85075e-140
Hpgd	1.23825e-142	0.58365	0.623	0.517	1.99594e-138
Cmbl	1.3703e-142	0.406196	0.85	0.804	2.20878e-138
Tlcd2	1.17234e-141	0.521727	0.676	0.565	1.88969e-137
1700080G11Rik	4.67274e-140	0.67606	0.101	0.031	7.53199e-136
Hibadh	3.78147e-139	0.365829	0.883	0.837	6.09536e-135
Mup16	2.61653e-138	0.775333	0.645	0.536	4.21758e-134
Uck1	5.15345e-137	0.559795	0.466	0.335	8.30684e-133
Hadh	7.7314e-137	0.345253	0.894	0.858	1.24623e-132
Hsd17b12	3.24911e-135	0.327027	0.896	0.856	5.23724e-131
Ccdc85b	2.02166e-134	0.650222	0.42	0.296	3.25872e-130
Acadm	9.68068e-134	0.377506	0.916	0.893	1.56043e-129
Chp1	1.67514e-133	0.303358	0.903	0.846	2.70016e-129
Plin4	1.91772e-133	0.73125	0.161	0.072	3.09117e-129
H2-Q1	3.98497e-133	0.720686	0.184	0.089	6.42338e-129
Adhfe1	3.13327e-132	0.419159	0.731	0.637	5.05053e-128
Zfp992	8.35634e-132	0.693496	0.221	0.117	1.34696e-127
Aars	1.22493e-131	0.342971	0.86	0.788	1.97447e-127
Mup14	8.8192e-131	0.714871	0.6	0.503	1.42157e-126
Ces3a	1.8577e-130	0.305387	0.97	0.964	2.99442e-126
Gm2788	7.67902e-130	0.488472	0.602	0.475	1.23778e-125
Pnp	1.70216e-129	0.361843	0.884	0.834	2.74372e-125
Ahr	7.65364e-128	0.519532	0.481	0.351	1.23369e-123
44987	3.18484e-127	0.252297	0.963	0.948	5.13364e-123
Rmdn2	4.96627e-127	0.60078	0.346	0.225	8.00512e-123
Cyp7b1	5.03837e-127	0.321001	0.782	0.694	8.12134e-123
Cyb5b	1.05808e-126	0.305064	0.895	0.84	1.70552e-122
Cdo1	3.18745e-125	0.298631	0.981	0.975	5.13786e-121
Olig1	3.97275e-125	0.642902	0.106	0.037	6.40367e-121
Cd36	1.30704e-123	0.355834	0.811	0.717	2.10682e-119
Akr1a1	3.93404e-123	0.268274	0.961	0.95	6.34128e-119
Hacd3	1.04055e-122	0.361162	0.82	0.741	1.67727e-118
Gm15441	3.72333e-120	1.0098	0.139	0.062	6.00163e-116
Rbp4	6.91495e-120	0.257267	0.996	0.997	1.11462e-115
Car3	7.47065e-120	0.864911	0.679	0.585	1.20419e-115
Ces1c	9.89358e-120	0.273349	0.989	0.984	1.59475e-115
Pmm1	1.90885e-119	0.651967	0.191	0.098	3.07688e-115
Gstk1	4.62939e-118	0.431381	0.797	0.745	7.46211e-114
Lpin2	9.49789e-118	0.413238	0.748	0.672	1.53096e-113
Fitm2	5.40747e-117	0.460174	0.532	0.41	8.7163e-113
Slc25a10	9.01018e-116	0.300097	0.881	0.825	1.45235e-111
Nat8f5	3.13507e-115	0.647955	0.287	0.18	5.05343e-111
Bnip3	4.37816e-115	0.34772	0.812	0.739	7.05716e-111
Gm15638	4.5001e-114	0.535509	0.451	0.332	7.25371e-110
1110028F11Rik	1.72945e-113	0.693647	0.188	0.098	2.7877e-109
Msmo1	7.3828e-113	0.282993	0.88	0.825	1.19003e-108
Tenm3	1.06126e-112	0.609718	0.12	0.049	1.71065e-108
Gm13021	5.98669e-112	0.643141	0.138	0.062	9.64994e-108
Apoc4	6.73131e-112	0.265789	0.989	0.99	1.08502e-107
Dio1	4.198e-111	0.331152	0.802	0.739	6.76675e-107
Mup10	6.23665e-110	0.725885	0.576	0.487	1.00529e-105
Slc16a11	7.44225e-110	0.624141	0.169	0.085	1.19962e-105
Tmem243	1.07262e-109	0.369931	0.74	0.659	1.72895e-105
Nlrp12	2.38397e-107	0.37717	0.694	0.59	3.84273e-103
Sult2a8	7.7372e-107	0.52039	0.551	0.424	1.24716e-102
Rnf186	2.16933e-106	0.62756	0.181	0.095	3.49674e-102
Gstt3	3.3664e-106	0.606929	0.413	0.305	5.42629e-102
Mrap	9.07227e-105	0.33513	0.833	0.763	1.46236e-100
Orm3	1.99635e-104	0.567816	0.569	0.455	3.21792e-100
Slc19a2	3.78185e-104	0.444502	0.544	0.432	6.09597e-100
Tex264	7.82572e-104	0.368645	0.727	0.643	1.26143e-99
Adgrv1	1.33438e-103	0.671499	0.103	0.041	2.15088e-99
Adtrp	3.34479e-103	0.292335	0.875	0.823	5.39146e-99
Fabp1	1.96199e-102	0.485103	0.996	0.996	3.16254e-98
Fam89a	3.403e-102	0.605362	0.157	0.078	5.48529e-98
Mgll	9.55139e-102	0.359105	0.748	0.667	1.53959e-97
Slc10a1	2.14022e-101	0.250976	0.902	0.838	3.44983e-97
Tmem56	2.93708e-101	0.262734	0.875	0.813	4.73429e-97
Apoa2	9.37628e-101	0.349923	1	0.999	1.51136e-96
Ugdh	1.41697e-99	0.278053	0.866	0.801	2.28402e-95
Me1	2.42358e-99	0.435671	0.661	0.579	3.90656e-95
Hcfc1r1	3.50772e-99	0.387522	0.731	0.668	5.65409e-95
Cisd1	8.26001e-99	0.308982	0.884	0.863	1.33143e-94
Vwa8	1.62866e-98	0.334811	0.732	0.641	2.62523e-94
Ten1	1.95346e-98	0.685649	0.353	0.252	3.14878e-94
Abcc2	3.10278e-98	0.279391	0.798	0.715	5.00137e-94
Fabp2	1.16066e-97	0.460179	0.84	0.795	1.87086e-93
Ugt2b34	1.97335e-97	0.262446	0.913	0.846	3.18084e-93
Dpys	1.37251e-96	0.278216	0.791	0.709	2.21235e-92
Ech1	2.07571e-95	0.295601	0.915	0.904	3.34584e-91
Dnaja1	2.78259e-94	0.295613	0.9	0.885	4.48526e-90
C6	3.06057e-94	0.291709	0.858	0.804	4.93333e-90
Ces1g	5.27428e-94	0.32901	0.854	0.791	8.50162e-90
4931406C07Rik	7.55185e-94	0.294414	0.798	0.718	1.21728e-89
Dhrs1	1.00798e-93	0.306036	0.815	0.753	1.62476e-89
Agxt2	1.59884e-93	0.303125	0.812	0.749	2.57718e-89
Ube2e2	3.03648e-93	0.443677	0.45	0.34	4.89451e-89
Slc22a3	6.08517e-93	0.573078	0.153	0.078	9.80869e-89
Pparg	8.30038e-93	0.572505	0.145	0.072	1.33794e-88
Bckdhb	1.66447e-92	0.304605	0.74	0.647	2.68296e-88
Tnfaip8l1	2.95536e-92	0.391327	0.552	0.447	4.76375e-88
Fdx1	1.9381e-91	0.36035	0.787	0.742	3.12403e-87
Egln3	5.10023e-91	0.532164	0.24	0.148	8.22106e-87
4732465J04Rik	7.51333e-91	0.373122	0.708	0.63	1.21107e-86
Ugt3a1	8.36441e-91	0.3618	0.648	0.551	1.34826e-86
Abcg2	1.53504e-90	0.385054	0.688	0.608	2.47432e-86
Gabarapl1	2.08877e-90	0.2554	0.858	0.804	3.36689e-86
Dcxr	3.45571e-90	0.319174	0.78	0.704	5.57026e-86
Tmem120a	1.53308e-89	0.273155	0.864	0.805	2.47117e-85
Prlr	2.58572e-89	0.415809	0.475	0.365	4.16793e-85
Slc29a1	3.6491e-88	0.316035	0.758	0.683	5.88199e-84
Grina	1.17279e-87	0.25684	0.897	0.855	1.89042e-83
Slc25a20	2.2879e-86	0.326865	0.721	0.642	3.68787e-82
Cyp2d40	5.89434e-85	0.323658	0.726	0.648	9.50108e-81
Acat1	2.38079e-84	0.286993	0.876	0.856	3.83759e-80
Slco1a1	2.81199e-84	0.454999	0.514	0.412	4.53265e-80
Ugt2b1	6.34507e-84	0.519303	0.662	0.576	1.02276e-79
Saa4	3.08705e-83	0.268897	0.942	0.928	4.97601e-79
Gpx1	1.58583e-82	0.257372	0.997	0.998	2.5562e-78
Gstm4	2.28367e-82	0.464132	0.502	0.406	3.68105e-78
Gpcpd1	3.29274e-82	0.489269	0.421	0.324	5.30757e-78
Cpt2	2.47316e-81	0.263666	0.853	0.817	3.98649e-77
Pank1	4.11498e-81	0.261033	0.802	0.728	6.63294e-77
Suox	7.16208e-81	0.397363	0.502	0.402	1.15446e-76
Tmem134	1.36382e-80	0.367203	0.763	0.721	2.19834e-76
Aox1	1.58751e-80	0.463093	0.49	0.398	2.5589e-76
Amacr	3.81041e-80	0.279429	0.824	0.776	6.14201e-76
Bphl	1.04233e-79	0.3119	0.806	0.758	1.68013e-75
Aspscr1	3.06589e-79	0.341205	0.614	0.519	4.94192e-75
Nat8	3.40358e-78	0.447281	0.382	0.283	5.48623e-74
Pctp	4.3555e-78	0.32691	0.697	0.618	7.02063e-74
Decr2	1.46642e-77	0.326465	0.698	0.621	2.36373e-73
Slc16a7	2.42594e-77	0.375125	0.493	0.391	3.91037e-73
Cyp8b1	4.69691e-77	0.445052	0.583	0.503	7.57095e-73
Acot3	6.72084e-77	0.563775	0.132	0.069	1.08333e-72
Hectd2os	3.4855e-75	0.50123	0.315	0.222	5.61827e-71
Abcb6	6.54849e-75	0.345798	0.585	0.49	1.05555e-70
Gm4952	9.21516e-75	0.311719	0.697	0.619	1.48539e-70
Atox1	2.40567e-74	0.2529	0.964	0.959	3.87771e-70
Mme	4.64827e-74	0.487648	0.162	0.092	7.49254e-70
Tmem189	5.49253e-74	0.435659	0.335	0.242	8.85341e-70
Ppm1k	1.60326e-73	0.429313	0.372	0.277	2.5843e-69
2310015A16Rik	3.17865e-73	0.469657	0.466	0.378	5.12366e-69
Tmem97	3.21126e-72	0.264952	0.805	0.739	5.17623e-68
Inhbe	2.09592e-69	0.319544	0.56	0.464	3.37841e-65
Mup7	2.18101e-69	0.529617	0.817	0.781	3.51557e-65
Pigp	2.2066e-68	0.368334	0.575	0.493	3.55682e-64
Paqr7	1.10695e-67	0.337504	0.5	0.405	1.78429e-63
Ttc38	3.41535e-66	0.338587	0.518	0.424	5.5052e-62
Hspb6	1.23529e-65	0.465584	0.222	0.146	1.99117e-61
Ftl1	1.8194e-65	0.332081	0.999	0.999	2.93269e-61
Mcm10	2.01159e-65	0.312239	0.481	0.388	3.24248e-61
Ppp1r3c	2.0847e-65	0.364172	0.433	0.339	3.36032e-61
Tuba8	1.33068e-63	0.482818	0.179	0.111	2.14492e-59
Mtus1	1.5742e-63	0.265556	0.71	0.632	2.53745e-59
Mcrip2	3.95769e-63	0.292223	0.644	0.564	6.3794e-59
Amy1	6.88008e-63	0.263591	0.764	0.705	1.109e-58
Pafah2	2.18112e-62	0.260127	0.719	0.644	3.51575e-58
Ecm1	7.37004e-62	0.297591	0.742	0.68	1.18798e-57
Pdzk1	1.82769e-60	0.314152	0.56	0.475	2.94606e-56
Tpm2	8.76686e-60	0.326312	0.257	0.179	1.41313e-55
Mbd1	8.85358e-60	0.365272	0.553	0.476	1.42711e-55
Pex16	1.30305e-59	0.271446	0.663	0.591	2.10039e-55
Bbox1	1.98781e-59	0.274786	0.682	0.612	3.20415e-55
Pdxk	2.59679e-58	0.307954	0.475	0.384	4.18576e-54
Smim4	3.11987e-58	0.322268	0.551	0.469	5.02892e-54
Fam210b	1.22341e-57	0.257205	0.692	0.617	1.97202e-53
1190005I06Rik	1.73674e-57	0.376852	0.372	0.287	2.79945e-53
Acsm5	1.27088e-56	0.332598	0.489	0.404	2.04853e-52
Gpat4	1.50708e-56	0.254345	0.668	0.593	2.42927e-52
Slc25a21	2.51078e-56	0.446745	0.148	0.089	4.04713e-52
Fcor	3.48358e-56	0.45264	0.141	0.084	5.61519e-52
Hnf1aos1	9.30592e-56	0.540325	0.201	0.135	1.50002e-51
Acsm3	1.86748e-55	0.383429	0.49	0.411	3.01019e-51
Hsdl2	5.03157e-55	0.273317	0.691	0.626	8.11039e-51
Acot4	1.12302e-54	0.402511	0.378	0.3	1.8102e-50
Akr1c12	1.30529e-54	0.311919	0.527	0.447	2.10399e-50
G0s2	3.71985e-54	0.590123	0.725	0.675	5.99603e-50
Idh3a	4.44991e-54	0.324867	0.503	0.422	7.17281e-50
Gstt2	4.96791e-54	0.251781	0.59	0.502	8.00778e-50
Car5a	8.03913e-54	0.403243	0.302	0.224	1.29583e-49
Cd59a	1.21885e-53	0.259066	0.654	0.58	1.96466e-49
Gm15879	1.31407e-53	0.474334	0.133	0.079	2.11815e-49
Rarres1	2.09845e-53	0.322842	0.534	0.456	3.3825e-49
Cs	5.26592e-53	0.253906	0.719	0.657	8.48814e-49
Pfkfb1	2.47405e-52	0.356478	0.389	0.31	3.98793e-48
Acat2	6.39609e-52	0.264355	0.554	0.47	1.03099e-47
Hprt	1.14122e-51	0.258786	0.697	0.629	1.83953e-47
Sirt3	7.4432e-51	0.301617	0.657	0.596	1.19977e-46
Sult1b1	3.7115e-50	0.406419	0.285	0.213	5.98256e-46
Endod1	1.59622e-49	0.409044	0.142	0.087	2.57295e-45
Lims2	2.32534e-49	0.297873	0.576	0.508	3.74822e-45
Tm7sf2	3.91854e-49	0.282061	0.6	0.53	6.31629e-45
Acot8	1.6828e-48	0.348456	0.405	0.33	2.7125e-44
Gm16157	2.10147e-48	0.291547	0.483	0.402	3.38735e-44
Gm4756	4.7491e-48	0.416446	0.216	0.152	7.65507e-44
Gm49431	6.52312e-48	0.404718	0.228	0.162	1.05146e-43
1810055G02Rik	2.29901e-47	0.277509	0.562	0.484	3.70578e-43
Tmem98	2.65622e-47	0.324312	0.291	0.218	4.28156e-43
Prkcz	3.23226e-46	0.32437	0.364	0.288	5.21008e-42
Fam107b	3.40102e-46	0.314874	0.469	0.397	5.48211e-42
Pla2g12a	3.40772e-46	0.271964	0.498	0.42	5.4929e-42
Nln	5.35481e-46	0.413419	0.445	0.377	8.63142e-42
D130020L05Rik	1.1758e-45	0.365276	0.392	0.319	1.89528e-41
Tle1	1.68268e-45	0.283067	0.512	0.437	2.71231e-41
Mup1	7.62035e-45	0.447548	0.577	0.513	1.22832e-40
Thbd	3.95162e-44	0.365259	0.362	0.291	6.36961e-40
Slc25a19	6.35761e-43	0.371103	0.243	0.179	1.02478e-38
Prtn3	7.9813e-43	0.486154	0.453	0.393	1.28651e-38
Slc49a4	1.29356e-42	0.276641	0.465	0.391	2.08509e-38
Hip1r	3.6863e-42	0.345098	0.301	0.233	5.94194e-38
Plk3	4.31976e-42	0.291291	0.57	0.509	6.96302e-38
Dhrs7b	4.72385e-42	0.264642	0.488	0.413	7.61437e-38
Hint3	5.1639e-42	0.269285	0.666	0.614	8.32368e-38
Hspa1b	2.0886e-41	0.38955	0.295	0.227	3.36662e-37
Selenoi	2.99134e-41	0.290978	0.391	0.317	4.82174e-37
Glrx	3.90987e-41	0.264717	0.616	0.557	6.30232e-37
Dct	6.50458e-41	0.469943	0.124	0.078	1.04847e-36
Gck	1.28565e-40	0.258708	0.517	0.446	2.07233e-36
Mfsd4b1	3.05533e-40	0.34078	0.29	0.223	4.92488e-36
Nfyb	1.51468e-39	0.268986	0.42	0.347	2.44151e-35
Grpel2	2.25092e-39	0.297876	0.486	0.42	3.62826e-35
Slc25a33	7.44932e-39	0.270643	0.43	0.358	1.20076e-34
BC049987	5.16921e-37	0.280439	0.424	0.356	8.33225e-33
Pla2g6	5.83817e-37	0.326206	0.347	0.282	9.41055e-33
Acyp2	7.21618e-37	0.355378	0.191	0.137	1.16318e-32
Slc22a5	9.33009e-36	0.334891	0.212	0.156	1.50392e-31
Cela1	1.00972e-35	0.357462	0.574	0.532	1.62757e-31
Cidec	2.54985e-35	0.491397	0.317	0.257	4.1101e-31
Tsc22d1	3.795e-35	0.317238	0.521	0.466	6.11716e-31
Dlat	4.46586e-35	0.26891	0.399	0.332	7.19852e-31
Sucnr1	2.41722e-34	0.389124	0.201	0.149	3.89631e-30
Tdrp	3.11692e-34	0.307632	0.222	0.166	5.02416e-30
Slc22a23	6.17306e-34	0.250826	0.442	0.376	9.95036e-30
Fhad1	9.0407e-33	0.330574	0.154	0.107	1.45727e-28
Ubtd1	9.85371e-33	0.30526	0.248	0.191	1.58832e-28
Slc47a1	4.7947e-32	0.302496	0.364	0.305	7.72857e-28
Khdrbs3	1.09192e-31	0.281208	0.305	0.245	1.76006e-27
Depp1	2.80634e-31	0.266941	0.421	0.36	4.52353e-27
Dym	7.63355e-31	0.267102	0.382	0.32	1.23045e-26
Pdk4	1.08322e-30	0.380291	0.121	0.081	1.74605e-26
Ablim3	2.17796e-30	0.290635	0.277	0.22	3.51065e-26
Isoc2b	4.00891e-30	0.258382	0.388	0.328	6.46196e-26
Saa2	1.25908e-29	0.414045	0.925	0.927	2.02951e-25
Abhd15	1.97811e-29	0.295309	0.166	0.12	3.18851e-25
Slc22a15	1.51844e-28	0.311222	0.173	0.128	2.44757e-24
Ppp2r2d	2.52119e-28	0.266708	0.485	0.43	4.06391e-24
Gm11967	3.89923e-28	0.316192	0.1	0.065	6.28517e-24
Tlr12	1.45958e-27	0.290997	0.135	0.095	2.35269e-23
Atg7	1.74458e-27	0.256852	0.346	0.289	2.81209e-23
9030616G12Rik	3.6922e-27	0.298851	0.134	0.094	5.95146e-23
Inmt	3.78706e-27	0.447256	0.431	0.379	6.10437e-23
Cntrl	3.8076e-27	0.321252	0.258	0.208	6.13746e-23
S100a10	1.96319e-26	0.274769	0.95	0.942	3.16446e-22
Cobll1	2.49692e-26	0.268992	0.274	0.221	4.02479e-22
Rap2a	3.5384e-25	0.257137	0.246	0.196	5.70354e-21
Pde2a	5.46743e-25	0.26146	0.21	0.163	8.81295e-21
Ccdc162	9.04651e-25	0.30246	0.141	0.102	1.45821e-20
Fbxo36	9.48618e-25	0.303286	0.163	0.121	1.52908e-20
Acad12	1.43254e-24	0.258647	0.209	0.163	2.30911e-20
Clcn2	6.09524e-24	0.265854	0.239	0.191	9.82491e-20
Aatf	6.80493e-24	0.285575	0.186	0.143	1.09689e-19
Chchd6	6.91014e-24	0.27107	0.206	0.161	1.11385e-19
Fam214a	1.13735e-23	0.254706	0.402	0.35	1.83329e-19
Gm17196	1.67376e-23	0.281949	0.106	0.073	2.69794e-19
Exoc3l2	2.70278e-23	0.285179	0.11	0.076	4.35662e-19
Mgst3	2.70337e-23	0.397927	0.422	0.382	4.35757e-19
Rnf43	3.3956e-23	0.286176	0.107	0.074	5.47337e-19
Farp2	3.77898e-23	0.267561	0.147	0.109	6.09133e-19
Acacb	4.09596e-23	0.272808	0.197	0.153	6.60228e-19
Gm17634	5.39644e-23	0.266404	0.195	0.152	8.69852e-19
Saa1	2.71683e-22	0.359518	0.978	0.97	4.37926e-18
Cln6	1.07748e-21	0.262459	0.174	0.134	1.73679e-17
Snrpn	3.78155e-21	0.266096	0.172	0.133	6.09547e-17
Kit	6.05669e-21	0.258351	0.127	0.093	9.76278e-17
Hnf4aos	9.42917e-21	0.271143	0.132	0.098	1.51989e-16
2410131K14Rik	1.08178e-20	0.253283	0.16	0.122	1.74373e-16
0610031O16Rik	3.93117e-20	0.293227	0.155	0.119	6.33665e-16
Cenpm	5.09926e-20	0.306976	0.316	0.273	8.21949e-16
Gm13773	6.26668e-20	0.263046	0.108	0.077	1.01013e-15
Lipg	1.13213e-19	0.253187	0.101	0.072	1.82487e-15
Gm45716	1.20019e-19	0.257989	0.25	0.207	1.93458e-15
Glt1d1	1.79484e-19	0.250142	0.113	0.082	2.8931e-15
Zfand2a	4.46136e-18	0.250978	0.187	0.15	7.19126e-14
A2m	3.38016e-12	0.528454	0.106	0.083	5.44848e-08
Orm2	4.56439e-12	0.287399	0.868	0.879	7.35735e-08
Dnaic1	3.9702e-11	0.266416	0.158	0.133	6.39957e-07
Saa3	1.93315e-07	0.98577	0.716	0.716	0.00311605
Igkc	1.13756e-06	0.256817	0.258	0.282	0.0183364
