# Supplementary material for: Integrating spatial transcriptomics and single‐cell RNA‐seq dissects immune microenvironment in fatty liver regeneration
Source: Clin Transl Med. 2025 Jun 13;15(6):e70365. doi: 10.1002/ctm2.70365 (PMC12166122; doi:10.1002/ctm2.70365)
Supplement: Supplementary file 4 — Supporting File 4: ctm270365‐sup‐0004‐TableS3.xlsx [file CTM2-15-e70365-s004.xlsx]

## Sheet: Table S2
Table S2. Targeting probes used in smFISH
Sds	GCCATCAAGGAAGGAAAGCTGGTCACCCTGCCCAAGATCA
Sds	AGGCTCCTTCAAGATCCGAGGCATTGGGCATCTCTGCA
Sds	TCCCTGCATGTGAAGACCCCACTTCGTGACAGCATGGCGT
Sds	ATCGTTGTGCCCAACACCACACCTGCCCTCACCATTGAGC
Oat	TGCGACTTCGAGATAACGGGCTTCTGGCCAAGCCAACCCA
Oat	GGGTCGAACACTATCTGCAATCTCCAGTTCCACAGATCCG
Oat	GGTGCACACAATTACCATCCTTTGCCTGTAGCCCTGGAGA
Oat	AGGATTGGCCAGAACTGGTAGATGGCTGGCTGTGGATCAT
Cd14	GTGCTTGGCTTGTTGCTGTTGCTTCTGGTGCACGCCTCTC
Cd14	ACCCTCCAAGTTTTAGCGCTGCGTAACGCGGGGATGGAGA
Cd14	GCCTGGAATACCTTCTAAAGCGTGTGGACACGGAAGCAGA
Cd14	GCCTTGTCAGGAACTCTGGCTTTGCTCCTAGGAGATCGC
Ace	GAAGAGCTGGAGAGACAAGGTGGGGAGAGCCATCCTTCCT
Ace	ATGAAGCTGGGCTACAGTAAGCCGTGGCCAGAGGCCATGA
Ace	TCGCTGAAAGCTATAACTCGAGTGCCGAGGTGGTGATGTT
Ace	CAGAATCAGCGGAATGGCGAAGTCCTAGGCTGGCCAGAGA
Vim	AAGCAGGAGTCAAACGAGTACCGGAGACAGGTGCAGTCAC
Vim	TCAGGAACAGCATGTCCAGATCGATGTGGACGTTTCCAAG
Vim	AAGACTCGGTGGACTTCTCGCTGGCCGACGCCATCAACAC
Vim	TTGCAGGAGGAGATGCTCCAGAGAGAGGAAGCCGAAAGCA
Cd44	AAGCTGGTGATCAACGGTGGCAATGGGACGGTGGAAGACA
Cd44	AGTTTTGGTGGCACACAGCTTGGGGACTTTGCCTCTTGCA
Cd44	TTGTCAACCGTGATGGTACTCGCTACAGCAAGAAGGGCGA
Igfbp2	GAGCTGGCTGTGTTCCGGGAGAAGGTCAATGAACAGCACC
Igfbp2	CCGGTACAACCTTAAGCAGTGCAAGATGTCTCTGAACGGA
Igfbp2	GAGTGCCATCTCTTCTACAACGAGCAGCAGGAGACTGGTG
